# Supplementary material for: Integrated transcriptomic and pathway analyses of sorghum plants revealed the molecular mechanisms of host defense against aphids
Source: Front Plant Sci. 2024 Jun 6;15:1324085. doi: 10.3389/fpls.2024.1324085 (PMC11187118; doi:10.3389/fpls.2024.1324085)
Supplement: Supplementary Table 7 — GO terms annotation from the DEGs of resistant Tx2783 and susceptible BTx623 sorghum genotypes exposed to sugarcane aphid infestation (Excel sheet). [file Table_2.xlsx]

## Sheet: Tx27_allupreg
GO.ID	Term	Annotated	Count	Expected	p-value	q-value	Aspect	Genes	Origin input
GO:0031224	intrinsic component of membrane	4781	568	436.86	8.6e-16	7.516e-13	C	Sobic.001G012000, Sobic.001G012700, Sobic.001G012800, Sobic.001G018400, Sobic.001G022400, Sobic.001G031700, Sobic.001G032300, Sobic.001G032400, Sobic.001G040400, Sobic.001G050800, Sobic.001G051600, Sobic.001G052200, Sobic.001G064900, Sobic.001G073800, Sobic.001G074800, Sobic.001G074900, Sobic.001G085200, Sobic.001G103100, Sobic.001G104900, Sobic.001G119100, Sobic.001G119200, Sobic.001G128000, Sob…	SOBIC.001G012000, SOBIC.001G012700, SOBIC.001G012800, SOBIC.001G018400, SOBIC.001G022400, SOBIC.001G031700, SOBIC.001G032300, SOBIC.001G032400, SOBIC.001G040400, SOBIC.001G050800, SOBIC.001G051600, SOBIC.001G052200, SOBIC.001G064900, SOBIC.001G073800, SOBIC.001G074800, SOBIC.001G074900, SOBIC.001G085200, SOBIC.001G103100, SOBIC.001G104900, SOBIC.001G119100, SOBIC.001G119200, SOBIC.001G128000, SOB…
GO:0016021	integral component of membrane	4657	553	425.53	3.6e-15	1.573e-12	C	Sobic.001G012000, Sobic.001G012700, Sobic.001G012800, Sobic.001G018400, Sobic.001G022400, Sobic.001G031700, Sobic.001G032300, Sobic.001G032400, Sobic.001G040400, Sobic.001G050800, Sobic.001G051600, Sobic.001G052200, Sobic.001G064900, Sobic.001G073800, Sobic.001G074800, Sobic.001G074900, Sobic.001G103100, Sobic.001G104900, Sobic.001G128000, Sobic.001G134900, Sobic.001G136300, Sobic.001G140600, Sob…	SOBIC.001G012000, SOBIC.001G012700, SOBIC.001G012800, SOBIC.001G018400, SOBIC.001G022400, SOBIC.001G031700, SOBIC.001G032300, SOBIC.001G032400, SOBIC.001G040400, SOBIC.001G050800, SOBIC.001G051600, SOBIC.001G052200, SOBIC.001G064900, SOBIC.001G073800, SOBIC.001G074800, SOBIC.001G074900, SOBIC.001G103100, SOBIC.001G104900, SOBIC.001G128000, SOBIC.001G134900, SOBIC.001G136300, SOBIC.001G140600, SOB…
GO:0010200	response to chitin	58	28	6.07	3.7e-13	1.918e-09	P	Sobic.001G079500, Sobic.001G416200, Sobic.001G515800, Sobic.001G522700, Sobic.002G174200, Sobic.002G185000, Sobic.002G202700, Sobic.002G202800, Sobic.002G225700, Sobic.002G232800, Sobic.003G000600, Sobic.003G031100, Sobic.003G341100, Sobic.003G349600, Sobic.003G363400, Sobic.004G065900, Sobic.004G070900, Sobic.004G076100, Sobic.004G169200, Sobic.004G219800, Sobic.004G245100, Sobic.004G297100, Sob…	SOBIC.001G079500, SOBIC.001G416200, SOBIC.001G515800, SOBIC.001G522700, SOBIC.002G174200, SOBIC.002G185000, SOBIC.002G202700, SOBIC.002G202800, SOBIC.002G225700, SOBIC.002G232800, SOBIC.003G000600, SOBIC.003G031100, SOBIC.003G341100, SOBIC.003G349600, SOBIC.003G363400, SOBIC.004G065900, SOBIC.004G070900, SOBIC.004G076100, SOBIC.004G169200, SOBIC.004G219800, SOBIC.004G245100, SOBIC.004G297100, SOB…
GO:0004674	protein serine/threonine kinase activity	794	145	80.77	1.1e-12	2.771e-09	F	Sobic.001G032300, Sobic.001G032400, Sobic.001G052200, Sobic.001G073800, Sobic.001G074800, Sobic.001G074900, Sobic.001G078600, Sobic.001G141800, Sobic.001G150200, Sobic.001G152600, Sobic.001G156600, Sobic.001G236900, Sobic.001G237100, Sobic.001G277600, Sobic.001G280300, Sobic.001G295400, Sobic.001G332900, Sobic.001G353900, Sobic.001G354100, Sobic.001G362001, Sobic.001G406000, Sobic.001G428900, Sob…	SOBIC.001G032300, SOBIC.001G032400, SOBIC.001G052200, SOBIC.001G073800, SOBIC.001G074800, SOBIC.001G074900, SOBIC.001G078600, SOBIC.001G141800, SOBIC.001G150200, SOBIC.001G152600, SOBIC.001G156600, SOBIC.001G236900, SOBIC.001G237100, SOBIC.001G277600, SOBIC.001G280300, SOBIC.001G295400, SOBIC.001G332900, SOBIC.001G353900, SOBIC.001G354100, SOBIC.001G362001, SOBIC.001G406000, SOBIC.001G428900, SOB…
GO:0010243	response to organonitrogen compound	75	31	7.85	3.6e-12	9.333e-09	P	Sobic.001G079500, Sobic.001G138000, Sobic.001G416200, Sobic.001G515800, Sobic.001G522700, Sobic.002G174200, Sobic.002G185000, Sobic.002G202700, Sobic.002G202800, Sobic.002G225700, Sobic.002G232800, Sobic.003G000600, Sobic.003G031100, Sobic.003G341100, Sobic.003G349600, Sobic.003G363400, Sobic.004G065900, Sobic.004G070900, Sobic.004G076100, Sobic.004G169200, Sobic.004G219800, Sobic.004G245100, Sob…	SOBIC.001G079500, SOBIC.001G138000, SOBIC.001G416200, SOBIC.001G515800, SOBIC.001G522700, SOBIC.002G174200, SOBIC.002G185000, SOBIC.002G202700, SOBIC.002G202800, SOBIC.002G225700, SOBIC.002G232800, SOBIC.003G000600, SOBIC.003G031100, SOBIC.003G341100, SOBIC.003G349600, SOBIC.003G363400, SOBIC.004G065900, SOBIC.004G070900, SOBIC.004G076100, SOBIC.004G169200, SOBIC.004G219800, SOBIC.004G245100, SOB…
GO:0004672	protein kinase activity	1321	211	134.38	7.4e-12	9.32e-09	F	Sobic.001G032300, Sobic.001G032400, Sobic.001G052200, Sobic.001G073800, Sobic.001G074800, Sobic.001G074900, Sobic.001G078600, Sobic.001G141800, Sobic.001G150200, Sobic.001G152600, Sobic.001G156600, Sobic.001G224000, Sobic.001G236900, Sobic.001G237100, Sobic.001G273500, Sobic.001G277600, Sobic.001G280300, Sobic.001G295400, Sobic.001G306000, Sobic.001G332900, Sobic.001G334400, Sobic.001G341600, Sob…	SOBIC.001G032300, SOBIC.001G032400, SOBIC.001G052200, SOBIC.001G073800, SOBIC.001G074800, SOBIC.001G074900, SOBIC.001G078600, SOBIC.001G141800, SOBIC.001G150200, SOBIC.001G152600, SOBIC.001G156600, SOBIC.001G224000, SOBIC.001G236900, SOBIC.001G237100, SOBIC.001G273500, SOBIC.001G277600, SOBIC.001G280300, SOBIC.001G295400, SOBIC.001G306000, SOBIC.001G332900, SOBIC.001G334400, SOBIC.001G341600, SOB…
GO:0044425	membrane part	5119	579	467.74	1.2e-11	3.496e-09	C	Sobic.001G012000, Sobic.001G012700, Sobic.001G012800, Sobic.001G018400, Sobic.001G022400, Sobic.001G031700, Sobic.001G032300, Sobic.001G032400, Sobic.001G040400, Sobic.001G050800, Sobic.001G051600, Sobic.001G052200, Sobic.001G064900, Sobic.001G073800, Sobic.001G074800, Sobic.001G074900, Sobic.001G085200, Sobic.001G103100, Sobic.001G104900, Sobic.001G119100, Sobic.001G119200, Sobic.001G120000, Sob…	SOBIC.001G012000, SOBIC.001G012700, SOBIC.001G012800, SOBIC.001G018400, SOBIC.001G022400, SOBIC.001G031700, SOBIC.001G032300, SOBIC.001G032400, SOBIC.001G040400, SOBIC.001G050800, SOBIC.001G051600, SOBIC.001G052200, SOBIC.001G064900, SOBIC.001G073800, SOBIC.001G074800, SOBIC.001G074900, SOBIC.001G085200, SOBIC.001G103100, SOBIC.001G104900, SOBIC.001G119100, SOBIC.001G119200, SOBIC.001G120000, SOB…
GO:0003700	transcription factor activity, sequence-specific DNA binding	746	135	75.89	1.4e-11	9.446e-09	F	Sobic.001G002500, Sobic.001G035000, Sobic.001G035100, Sobic.001G055400, Sobic.001G079500, Sobic.001G086500, Sobic.001G174100, Sobic.001G296300, Sobic.001G304500, Sobic.001G316900, Sobic.001G330100, Sobic.001G341400, Sobic.001G350300, Sobic.001G365266, Sobic.001G381300, Sobic.001G416200, Sobic.001G473900, Sobic.001G476300, Sobic.001G481300, Sobic.002G021300, Sobic.002G115400, Sobic.002G139400, Sob…	SOBIC.001G002500, SOBIC.001G035000, SOBIC.001G035100, SOBIC.001G055400, SOBIC.001G079500, SOBIC.001G086500, SOBIC.001G174100, SOBIC.001G296300, SOBIC.001G304500, SOBIC.001G316900, SOBIC.001G330100, SOBIC.001G341400, SOBIC.001G350300, SOBIC.001G365266, SOBIC.001G381300, SOBIC.001G416200, SOBIC.001G473900, SOBIC.001G476300, SOBIC.001G481300, SOBIC.002G021300, SOBIC.002G115400, SOBIC.002G139400, SOB…
GO:0001071	nucleic acid binding transcription factor activity	747	135	75.99	1.5e-11	9.446e-09	F	Sobic.001G002500, Sobic.001G035000, Sobic.001G035100, Sobic.001G055400, Sobic.001G079500, Sobic.001G086500, Sobic.001G174100, Sobic.001G296300, Sobic.001G304500, Sobic.001G316900, Sobic.001G330100, Sobic.001G341400, Sobic.001G350300, Sobic.001G365266, Sobic.001G381300, Sobic.001G416200, Sobic.001G473900, Sobic.001G476300, Sobic.001G481300, Sobic.002G021300, Sobic.002G115400, Sobic.002G139400, Sob…	SOBIC.001G002500, SOBIC.001G035000, SOBIC.001G035100, SOBIC.001G055400, SOBIC.001G079500, SOBIC.001G086500, SOBIC.001G174100, SOBIC.001G296300, SOBIC.001G304500, SOBIC.001G316900, SOBIC.001G330100, SOBIC.001G341400, SOBIC.001G350300, SOBIC.001G365266, SOBIC.001G381300, SOBIC.001G416200, SOBIC.001G473900, SOBIC.001G476300, SOBIC.001G481300, SOBIC.002G021300, SOBIC.002G115400, SOBIC.002G139400, SOB…
GO:0005506	iron ion binding	474	96	48.22	2.7e-11	1.36e-08	F	Sobic.001G012000, Sobic.001G062300, Sobic.001G077400, Sobic.001G082200, Sobic.001G137900, Sobic.001G147650, Sobic.001G164100, Sobic.001G166401, Sobic.001G166500, Sobic.001G195100, Sobic.001G195300, Sobic.001G235500, Sobic.001G336200, Sobic.001G338900, Sobic.001G366500, Sobic.001G369600, Sobic.001G383400, Sobic.001G407800, Sobic.001G510000, Sobic.002G003100, Sobic.002G089700, Sobic.002G108400, Sob…	SOBIC.001G012000, SOBIC.001G062300, SOBIC.001G077400, SOBIC.001G082200, SOBIC.001G137900, SOBIC.001G147650, SOBIC.001G164100, SOBIC.001G166401, SOBIC.001G166500, SOBIC.001G195100, SOBIC.001G195300, SOBIC.001G235500, SOBIC.001G336200, SOBIC.001G338900, SOBIC.001G366500, SOBIC.001G369600, SOBIC.001G383400, SOBIC.001G407800, SOBIC.001G510000, SOBIC.002G003100, SOBIC.002G089700, SOBIC.002G108400, SOB…
GO:0004497	monooxygenase activity	383	81	38.96	1.1e-10	4.618e-08	F	Sobic.001G012000, Sobic.001G077400, Sobic.001G082200, Sobic.001G137900, Sobic.001G147650, Sobic.001G164100, Sobic.001G195100, Sobic.001G195300, Sobic.001G235500, Sobic.001G302732, Sobic.001G338900, Sobic.001G366500, Sobic.001G369600, Sobic.001G383400, Sobic.001G500200, Sobic.001G510000, Sobic.002G008300, Sobic.002G089700, Sobic.002G108400, Sobic.002G120300, Sobic.002G120400, Sobic.002G216400, Sob…	SOBIC.001G012000, SOBIC.001G077400, SOBIC.001G082200, SOBIC.001G137900, SOBIC.001G147650, SOBIC.001G164100, SOBIC.001G195100, SOBIC.001G195300, SOBIC.001G235500, SOBIC.001G302732, SOBIC.001G338900, SOBIC.001G366500, SOBIC.001G369600, SOBIC.001G383400, SOBIC.001G500200, SOBIC.001G510000, SOBIC.002G008300, SOBIC.002G089700, SOBIC.002G108400, SOBIC.002G120300, SOBIC.002G120400, SOBIC.002G216400, SOB…
GO:0016773	phosphotransferase activity, alcohol group as acceptor	1461	221	148.62	4.2e-10	1.511e-07	F	Sobic.001G032300, Sobic.001G032400, Sobic.001G052200, Sobic.001G073800, Sobic.001G074800, Sobic.001G074900, Sobic.001G078600, Sobic.001G141800, Sobic.001G150200, Sobic.001G152600, Sobic.001G156600, Sobic.001G224000, Sobic.001G236900, Sobic.001G237100, Sobic.001G273500, Sobic.001G277600, Sobic.001G280300, Sobic.001G295400, Sobic.001G306000, Sobic.001G332900, Sobic.001G334400, Sobic.001G341600, Sob…	SOBIC.001G032300, SOBIC.001G032400, SOBIC.001G052200, SOBIC.001G073800, SOBIC.001G074800, SOBIC.001G074900, SOBIC.001G078600, SOBIC.001G141800, SOBIC.001G150200, SOBIC.001G152600, SOBIC.001G156600, SOBIC.001G224000, SOBIC.001G236900, SOBIC.001G237100, SOBIC.001G273500, SOBIC.001G277600, SOBIC.001G280300, SOBIC.001G295400, SOBIC.001G306000, SOBIC.001G332900, SOBIC.001G334400, SOBIC.001G341600, SOB…
GO:0019748	secondary metabolic process	432	88	45.23	5.2e-10	8.987e-07	P	Sobic.001G012000, Sobic.001G066000, Sobic.001G082200, Sobic.001G137900, Sobic.001G195100, Sobic.001G195300, Sobic.001G235500, Sobic.001G280000, Sobic.001G317200, Sobic.001G318000, Sobic.001G318200, Sobic.001G318500, Sobic.001G318700, Sobic.001G319200, Sobic.001G319500, Sobic.001G338900, Sobic.001G366500, Sobic.001G369600, Sobic.001G500200, Sobic.002G089700, Sobic.002G093600, Sobic.002G093700, Sob…	SOBIC.001G012000, SOBIC.001G066000, SOBIC.001G082200, SOBIC.001G137900, SOBIC.001G195100, SOBIC.001G195300, SOBIC.001G235500, SOBIC.001G280000, SOBIC.001G317200, SOBIC.001G318000, SOBIC.001G318200, SOBIC.001G318500, SOBIC.001G318700, SOBIC.001G319200, SOBIC.001G319500, SOBIC.001G338900, SOBIC.001G366500, SOBIC.001G369600, SOBIC.001G500200, SOBIC.002G089700, SOBIC.002G093600, SOBIC.002G093700, SOB…
GO:0006468	protein phosphorylation	1362	211	142.59	1.1e-09	1.426e-06	P	Sobic.001G032300, Sobic.001G032400, Sobic.001G052200, Sobic.001G073800, Sobic.001G074800, Sobic.001G074900, Sobic.001G078600, Sobic.001G141800, Sobic.001G150200, Sobic.001G152600, Sobic.001G156600, Sobic.001G224000, Sobic.001G236900, Sobic.001G237100, Sobic.001G273500, Sobic.001G277600, Sobic.001G280300, Sobic.001G295400, Sobic.001G306000, Sobic.001G332900, Sobic.001G334400, Sobic.001G341600, Sob…	SOBIC.001G032300, SOBIC.001G032400, SOBIC.001G052200, SOBIC.001G073800, SOBIC.001G074800, SOBIC.001G074900, SOBIC.001G078600, SOBIC.001G141800, SOBIC.001G150200, SOBIC.001G152600, SOBIC.001G156600, SOBIC.001G224000, SOBIC.001G236900, SOBIC.001G237100, SOBIC.001G273500, SOBIC.001G277600, SOBIC.001G280300, SOBIC.001G295400, SOBIC.001G306000, SOBIC.001G332900, SOBIC.001G334400, SOBIC.001G341600, SOB…
GO:0016705	oxidoreductase activity, acting on paired donors, with incorporation or reduction of molecular oxygen	459	88	46.69	3.2e-09	1.008e-06	F	Sobic.001G012000, Sobic.001G077400, Sobic.001G082200, Sobic.001G137900, Sobic.001G147650, Sobic.001G164100, Sobic.001G195100, Sobic.001G195300, Sobic.001G235500, Sobic.001G280700, Sobic.001G302732, Sobic.001G314300, Sobic.001G336200, Sobic.001G338900, Sobic.001G366500, Sobic.001G369600, Sobic.001G383400, Sobic.001G510000, Sobic.002G003100, Sobic.002G008300, Sobic.002G089700, Sobic.002G108400, Sob…	SOBIC.001G012000, SOBIC.001G077400, SOBIC.001G082200, SOBIC.001G137900, SOBIC.001G147650, SOBIC.001G164100, SOBIC.001G195100, SOBIC.001G195300, SOBIC.001G235500, SOBIC.001G280700, SOBIC.001G302732, SOBIC.001G314300, SOBIC.001G336200, SOBIC.001G338900, SOBIC.001G366500, SOBIC.001G369600, SOBIC.001G383400, SOBIC.001G510000, SOBIC.002G003100, SOBIC.002G008300, SOBIC.002G089700, SOBIC.002G108400, SOB…
GO:0009812	flavonoid metabolic process	226	54	23.66	4.2e-09	4.355e-06	P	Sobic.001G030600, Sobic.001G044400, Sobic.001G314300, Sobic.001G325400, Sobic.001G397900, Sobic.002G085700, Sobic.002G265600, Sobic.002G265800, Sobic.002G311300, Sobic.002G311601, Sobic.002G311700, Sobic.002G369400, Sobic.002G369600, Sobic.003G042900, Sobic.003G047700, Sobic.003G223600, Sobic.003G230900, Sobic.003G232900, Sobic.003G267900, Sobic.003G287500, Sobic.003G287600, Sobic.003G288000, Sob…	SOBIC.001G030600, SOBIC.001G044400, SOBIC.001G314300, SOBIC.001G325400, SOBIC.001G397900, SOBIC.002G085700, SOBIC.002G265600, SOBIC.002G265800, SOBIC.002G311300, SOBIC.002G311601, SOBIC.002G311700, SOBIC.002G369400, SOBIC.002G369600, SOBIC.003G042900, SOBIC.003G047700, SOBIC.003G223600, SOBIC.003G230900, SOBIC.003G232900, SOBIC.003G267900, SOBIC.003G287500, SOBIC.003G287600, SOBIC.003G288000, SOB…
GO:0009813	flavonoid biosynthetic process	214	51	22.4	1.3e-08	1.123e-05	P	Sobic.001G030600, Sobic.001G044400, Sobic.001G314300, Sobic.001G325400, Sobic.001G397900, Sobic.002G085700, Sobic.002G265600, Sobic.002G265800, Sobic.002G311300, Sobic.002G311601, Sobic.002G311700, Sobic.002G369600, Sobic.003G042900, Sobic.003G047700, Sobic.003G223600, Sobic.003G230900, Sobic.003G232900, Sobic.003G267900, Sobic.003G287500, Sobic.003G287600, Sobic.003G288000, Sobic.003G288200, Sob…	SOBIC.001G030600, SOBIC.001G044400, SOBIC.001G314300, SOBIC.001G325400, SOBIC.001G397900, SOBIC.002G085700, SOBIC.002G265600, SOBIC.002G265800, SOBIC.002G311300, SOBIC.002G311601, SOBIC.002G311700, SOBIC.002G369600, SOBIC.003G042900, SOBIC.003G047700, SOBIC.003G223600, SOBIC.003G230900, SOBIC.003G232900, SOBIC.003G267900, SOBIC.003G287500, SOBIC.003G287600, SOBIC.003G288000, SOBIC.003G288200, SOB…
GO:0016301	kinase activity	1541	223	156.76	1.7e-08	4.758e-06	F	Sobic.001G032300, Sobic.001G032400, Sobic.001G052200, Sobic.001G073800, Sobic.001G074800, Sobic.001G074900, Sobic.001G078600, Sobic.001G141800, Sobic.001G150200, Sobic.001G152600, Sobic.001G156600, Sobic.001G224000, Sobic.001G236900, Sobic.001G237100, Sobic.001G273500, Sobic.001G277600, Sobic.001G280300, Sobic.001G295400, Sobic.001G306000, Sobic.001G332900, Sobic.001G334400, Sobic.001G341600, Sob…	SOBIC.001G032300, SOBIC.001G032400, SOBIC.001G052200, SOBIC.001G073800, SOBIC.001G074800, SOBIC.001G074900, SOBIC.001G078600, SOBIC.001G141800, SOBIC.001G150200, SOBIC.001G152600, SOBIC.001G156600, SOBIC.001G224000, SOBIC.001G236900, SOBIC.001G237100, SOBIC.001G273500, SOBIC.001G277600, SOBIC.001G280300, SOBIC.001G295400, SOBIC.001G306000, SOBIC.001G332900, SOBIC.001G334400, SOBIC.001G341600, SOB…
GO:0020037	heme binding	550	98	55.95	2.1e-08	5.29e-06	F	Sobic.001G012000, Sobic.001G077400, Sobic.001G080300, Sobic.001G082200, Sobic.001G137900, Sobic.001G147650, Sobic.001G164100, Sobic.001G195100, Sobic.001G195300, Sobic.001G235500, Sobic.001G235800, Sobic.001G336200, Sobic.001G338900, Sobic.001G366500, Sobic.001G369600, Sobic.001G383400, Sobic.001G449600, Sobic.001G510000, Sobic.002G089700, Sobic.002G108400, Sobic.002G110200, Sobic.002G216400, Sob…	SOBIC.001G012000, SOBIC.001G077400, SOBIC.001G080300, SOBIC.001G082200, SOBIC.001G137900, SOBIC.001G147650, SOBIC.001G164100, SOBIC.001G195100, SOBIC.001G195300, SOBIC.001G235500, SOBIC.001G235800, SOBIC.001G336200, SOBIC.001G338900, SOBIC.001G366500, SOBIC.001G369600, SOBIC.001G383400, SOBIC.001G449600, SOBIC.001G510000, SOBIC.002G089700, SOBIC.002G108400, SOBIC.002G110200, SOBIC.002G216400, SOB…
GO:0046906	tetrapyrrole binding	575	98	58.49	2e-07	4.58e-05	F	Sobic.001G012000, Sobic.001G077400, Sobic.001G080300, Sobic.001G082200, Sobic.001G137900, Sobic.001G147650, Sobic.001G164100, Sobic.001G195100, Sobic.001G195300, Sobic.001G235500, Sobic.001G235800, Sobic.001G336200, Sobic.001G338900, Sobic.001G366500, Sobic.001G369600, Sobic.001G383400, Sobic.001G449600, Sobic.001G510000, Sobic.002G089700, Sobic.002G108400, Sobic.002G110200, Sobic.002G216400, Sob…	SOBIC.001G012000, SOBIC.001G077400, SOBIC.001G080300, SOBIC.001G082200, SOBIC.001G137900, SOBIC.001G147650, SOBIC.001G164100, SOBIC.001G195100, SOBIC.001G195300, SOBIC.001G235500, SOBIC.001G235800, SOBIC.001G336200, SOBIC.001G338900, SOBIC.001G366500, SOBIC.001G369600, SOBIC.001G383400, SOBIC.001G449600, SOBIC.001G510000, SOBIC.002G089700, SOBIC.002G108400, SOBIC.002G110200, SOBIC.002G216400, SOB…
GO:0030246	carbohydrate binding	343	66	34.89	2.6e-07	5.458e-05	F	Sobic.001G032300, Sobic.001G032400, Sobic.001G050800, Sobic.001G073800, Sobic.001G074800, Sobic.001G074900, Sobic.001G085200, Sobic.001G150200, Sobic.001G236900, Sobic.001G237100, Sobic.001G344700, Sobic.001G344800, Sobic.001G344900, Sobic.001G431600, Sobic.001G445700, Sobic.002G023000, Sobic.002G024000, Sobic.002G024100, Sobic.002G024200, Sobic.002G024300, Sobic.002G025000, Sobic.002G025100, Sob…	SOBIC.001G032300, SOBIC.001G032400, SOBIC.001G050800, SOBIC.001G073800, SOBIC.001G074800, SOBIC.001G074900, SOBIC.001G085200, SOBIC.001G150200, SOBIC.001G236900, SOBIC.001G237100, SOBIC.001G344700, SOBIC.001G344800, SOBIC.001G344900, SOBIC.001G431600, SOBIC.001G445700, SOBIC.002G023000, SOBIC.002G024000, SOBIC.002G024100, SOBIC.002G024200, SOBIC.002G024300, SOBIC.002G025000, SOBIC.002G025100, SOB…
GO:0016740	transferase activity	3980	491	404.87	3.4e-07	6.588e-05	F	Sobic.001G030600, Sobic.001G032300, Sobic.001G032400, Sobic.001G044400, Sobic.001G046500, Sobic.001G046700, Sobic.001G050800, Sobic.001G052200, Sobic.001G059150, Sobic.001G059300, Sobic.001G059400, Sobic.001G066000, Sobic.001G071300, Sobic.001G073300, Sobic.001G073800, Sobic.001G074800, Sobic.001G074900, Sobic.001G078600, Sobic.001G079600, Sobic.001G084700, Sobic.001G094300, Sobic.001G103100, Sob…	SOBIC.001G030600, SOBIC.001G032300, SOBIC.001G032400, SOBIC.001G044400, SOBIC.001G046500, SOBIC.001G046700, SOBIC.001G050800, SOBIC.001G052200, SOBIC.001G059150, SOBIC.001G059300, SOBIC.001G059400, SOBIC.001G066000, SOBIC.001G071300, SOBIC.001G073300, SOBIC.001G073800, SOBIC.001G074800, SOBIC.001G074900, SOBIC.001G078600, SOBIC.001G079600, SOBIC.001G084700, SOBIC.001G094300, SOBIC.001G103100, SOB…
GO:0006952	defense response	671	111	70.25	5.6e-07	0.0004148	P	Sobic.001G002500, Sobic.001G012000, Sobic.001G038900, Sobic.001G044200, Sobic.001G077400, Sobic.001G082200, Sobic.001G125900, Sobic.001G141800, Sobic.001G145700, Sobic.001G259600, Sobic.001G259700, Sobic.001G259900, Sobic.001G277600, Sobic.001G314300, Sobic.001G369600, Sobic.001G400700, Sobic.001G400800, Sobic.001G401200, Sobic.001G401300, Sobic.001G406300, Sobic.001G449300, Sobic.001G449600, Sob…	SOBIC.001G002500, SOBIC.001G012000, SOBIC.001G038900, SOBIC.001G044200, SOBIC.001G077400, SOBIC.001G082200, SOBIC.001G125900, SOBIC.001G141800, SOBIC.001G145700, SOBIC.001G259600, SOBIC.001G259700, SOBIC.001G259900, SOBIC.001G277600, SOBIC.001G314300, SOBIC.001G369600, SOBIC.001G400700, SOBIC.001G400800, SOBIC.001G401200, SOBIC.001G401300, SOBIC.001G406300, SOBIC.001G449300, SOBIC.001G449600, SOB…
GO:0043565	sequence-specific DNA binding	561	94	57.07	7.6e-07	0.0001367	F	Sobic.001G035000, Sobic.001G035100, Sobic.001G055400, Sobic.001G079500, Sobic.001G174100, Sobic.001G286700, Sobic.001G304500, Sobic.001G316900, Sobic.001G330100, Sobic.001G341400, Sobic.001G350300, Sobic.001G381300, Sobic.001G416200, Sobic.001G468400, Sobic.001G476300, Sobic.002G021300, Sobic.002G153100, Sobic.002G174200, Sobic.002G174300, Sobic.002G202700, Sobic.002G202800, Sobic.002G220300, Sob…	SOBIC.001G035000, SOBIC.001G035100, SOBIC.001G055400, SOBIC.001G079500, SOBIC.001G174100, SOBIC.001G286700, SOBIC.001G304500, SOBIC.001G316900, SOBIC.001G330100, SOBIC.001G341400, SOBIC.001G350300, SOBIC.001G381300, SOBIC.001G416200, SOBIC.001G468400, SOBIC.001G476300, SOBIC.002G021300, SOBIC.002G153100, SOBIC.002G174200, SOBIC.002G174300, SOBIC.002G202700, SOBIC.002G202800, SOBIC.002G220300, SOB…
GO:0044550	secondary metabolite biosynthetic process	327	63	34.23	1.2e-06	0.0007777	P	Sobic.001G012000, Sobic.001G082200, Sobic.001G137900, Sobic.001G195100, Sobic.001G195300, Sobic.001G235500, Sobic.001G338900, Sobic.001G366500, Sobic.001G369600, Sobic.001G500200, Sobic.002G089700, Sobic.002G093600, Sobic.002G093700, Sobic.002G108400, Sobic.002G119900, Sobic.002G216400, Sobic.002G216500, Sobic.002G272700, Sobic.002G273600, Sobic.002G306800, Sobic.002G348900, Sobic.003G010200, Sob…	SOBIC.001G012000, SOBIC.001G082200, SOBIC.001G137900, SOBIC.001G195100, SOBIC.001G195300, SOBIC.001G235500, SOBIC.001G338900, SOBIC.001G366500, SOBIC.001G369600, SOBIC.001G500200, SOBIC.002G089700, SOBIC.002G093600, SOBIC.002G093700, SOBIC.002G108400, SOBIC.002G119900, SOBIC.002G216400, SOBIC.002G216500, SOBIC.002G272700, SOBIC.002G273600, SOBIC.002G306800, SOBIC.002G348900, SOBIC.003G010200, SOB…
GO:0080043	quercetin 3-O-glucosyltransferase activity	159	37	16.17	1.2e-06	0.0001889	F	Sobic.001G030600, Sobic.001G044400, Sobic.001G325400, Sobic.002G085700, Sobic.002G265600, Sobic.002G265800, Sobic.002G311300, Sobic.002G311601, Sobic.002G311700, Sobic.002G369600, Sobic.003G042900, Sobic.003G223600, Sobic.003G232900, Sobic.003G267900, Sobic.003G287500, Sobic.003G287600, Sobic.003G288000, Sobic.003G288200, Sobic.003G366700, Sobic.004G071200, Sobic.004G087100, Sobic.004G087300, Sob…	SOBIC.001G030600, SOBIC.001G044400, SOBIC.001G325400, SOBIC.002G085700, SOBIC.002G265600, SOBIC.002G265800, SOBIC.002G311300, SOBIC.002G311601, SOBIC.002G311700, SOBIC.002G369600, SOBIC.003G042900, SOBIC.003G223600, SOBIC.003G232900, SOBIC.003G267900, SOBIC.003G287500, SOBIC.003G287600, SOBIC.003G288000, SOBIC.003G288200, SOBIC.003G366700, SOBIC.004G071200, SOBIC.004G087100, SOBIC.004G087300, SOB…
GO:0080044	quercetin 7-O-glucosyltransferase activity	159	37	16.17	1.2e-06	0.0001889	F	Sobic.001G030600, Sobic.001G044400, Sobic.001G325400, Sobic.002G085700, Sobic.002G265600, Sobic.002G265800, Sobic.002G311300, Sobic.002G311601, Sobic.002G311700, Sobic.002G369600, Sobic.003G042900, Sobic.003G223600, Sobic.003G232900, Sobic.003G267900, Sobic.003G287500, Sobic.003G287600, Sobic.003G288000, Sobic.003G288200, Sobic.003G366700, Sobic.004G071200, Sobic.004G087100, Sobic.004G087300, Sob…	SOBIC.001G030600, SOBIC.001G044400, SOBIC.001G325400, SOBIC.002G085700, SOBIC.002G265600, SOBIC.002G265800, SOBIC.002G311300, SOBIC.002G311601, SOBIC.002G311700, SOBIC.002G369600, SOBIC.003G042900, SOBIC.003G223600, SOBIC.003G232900, SOBIC.003G267900, SOBIC.003G287500, SOBIC.003G287600, SOBIC.003G288000, SOBIC.003G288200, SOBIC.003G366700, SOBIC.004G071200, SOBIC.004G087100, SOBIC.004G087300, SOB…
GO:0016310	phosphorylation	1590	223	166.46	1.5e-06	0.0007777	P	Sobic.001G032300, Sobic.001G032400, Sobic.001G052200, Sobic.001G073800, Sobic.001G074800, Sobic.001G074900, Sobic.001G078600, Sobic.001G141800, Sobic.001G150200, Sobic.001G152600, Sobic.001G156600, Sobic.001G224000, Sobic.001G236900, Sobic.001G237100, Sobic.001G273500, Sobic.001G277600, Sobic.001G280300, Sobic.001G295400, Sobic.001G306000, Sobic.001G332900, Sobic.001G334400, Sobic.001G341600, Sob…	SOBIC.001G032300, SOBIC.001G032400, SOBIC.001G052200, SOBIC.001G073800, SOBIC.001G074800, SOBIC.001G074900, SOBIC.001G078600, SOBIC.001G141800, SOBIC.001G150200, SOBIC.001G152600, SOBIC.001G156600, SOBIC.001G224000, SOBIC.001G236900, SOBIC.001G237100, SOBIC.001G273500, SOBIC.001G277600, SOBIC.001G280300, SOBIC.001G295400, SOBIC.001G306000, SOBIC.001G332900, SOBIC.001G334400, SOBIC.001G341600, SOB…
GO:0019585	glucuronate metabolic process	183	41	19.16	1.8e-06	0.0007777	P	Sobic.001G030600, Sobic.001G044400, Sobic.001G325400, Sobic.002G085700, Sobic.002G265600, Sobic.002G265800, Sobic.002G311300, Sobic.002G311601, Sobic.002G311700, Sobic.002G369600, Sobic.003G042900, Sobic.003G047700, Sobic.003G223600, Sobic.003G232900, Sobic.003G267900, Sobic.003G287500, Sobic.003G287600, Sobic.003G288000, Sobic.003G288200, Sobic.003G366700, Sobic.004G071200, Sobic.004G087100, Sob…	SOBIC.001G030600, SOBIC.001G044400, SOBIC.001G325400, SOBIC.002G085700, SOBIC.002G265600, SOBIC.002G265800, SOBIC.002G311300, SOBIC.002G311601, SOBIC.002G311700, SOBIC.002G369600, SOBIC.003G042900, SOBIC.003G047700, SOBIC.003G223600, SOBIC.003G232900, SOBIC.003G267900, SOBIC.003G287500, SOBIC.003G287600, SOBIC.003G288000, SOBIC.003G288200, SOBIC.003G366700, SOBIC.004G071200, SOBIC.004G087100, SOB…
GO:0052695	cellular glucuronidation	183	41	19.16	1.8e-06	0.0007777	P	Sobic.001G030600, Sobic.001G044400, Sobic.001G325400, Sobic.002G085700, Sobic.002G265600, Sobic.002G265800, Sobic.002G311300, Sobic.002G311601, Sobic.002G311700, Sobic.002G369600, Sobic.003G042900, Sobic.003G047700, Sobic.003G223600, Sobic.003G232900, Sobic.003G267900, Sobic.003G287500, Sobic.003G287600, Sobic.003G288000, Sobic.003G288200, Sobic.003G366700, Sobic.004G071200, Sobic.004G087100, Sob…	SOBIC.001G030600, SOBIC.001G044400, SOBIC.001G325400, SOBIC.002G085700, SOBIC.002G265600, SOBIC.002G265800, SOBIC.002G311300, SOBIC.002G311601, SOBIC.002G311700, SOBIC.002G369600, SOBIC.003G042900, SOBIC.003G047700, SOBIC.003G223600, SOBIC.003G232900, SOBIC.003G267900, SOBIC.003G287500, SOBIC.003G287600, SOBIC.003G288000, SOBIC.003G288200, SOBIC.003G366700, SOBIC.004G071200, SOBIC.004G087100, SOB…
GO:0052696	flavonoid glucuronidation	183	41	19.16	1.8e-06	0.0007777	P	Sobic.001G030600, Sobic.001G044400, Sobic.001G325400, Sobic.002G085700, Sobic.002G265600, Sobic.002G265800, Sobic.002G311300, Sobic.002G311601, Sobic.002G311700, Sobic.002G369600, Sobic.003G042900, Sobic.003G047700, Sobic.003G223600, Sobic.003G232900, Sobic.003G267900, Sobic.003G287500, Sobic.003G287600, Sobic.003G288000, Sobic.003G288200, Sobic.003G366700, Sobic.004G071200, Sobic.004G087100, Sob…	SOBIC.001G030600, SOBIC.001G044400, SOBIC.001G325400, SOBIC.002G085700, SOBIC.002G265600, SOBIC.002G265800, SOBIC.002G311300, SOBIC.002G311601, SOBIC.002G311700, SOBIC.002G369600, SOBIC.003G042900, SOBIC.003G047700, SOBIC.003G223600, SOBIC.003G232900, SOBIC.003G267900, SOBIC.003G287500, SOBIC.003G287600, SOBIC.003G288000, SOBIC.003G288200, SOBIC.003G366700, SOBIC.004G071200, SOBIC.004G087100, SOB…
GO:0006063	uronic acid metabolic process	186	41	19.47	2.9e-06	0.001157	P	Sobic.001G030600, Sobic.001G044400, Sobic.001G325400, Sobic.002G085700, Sobic.002G265600, Sobic.002G265800, Sobic.002G311300, Sobic.002G311601, Sobic.002G311700, Sobic.002G369600, Sobic.003G042900, Sobic.003G047700, Sobic.003G223600, Sobic.003G232900, Sobic.003G267900, Sobic.003G287500, Sobic.003G287600, Sobic.003G288000, Sobic.003G288200, Sobic.003G366700, Sobic.004G071200, Sobic.004G087100, Sob…	SOBIC.001G030600, SOBIC.001G044400, SOBIC.001G325400, SOBIC.002G085700, SOBIC.002G265600, SOBIC.002G265800, SOBIC.002G311300, SOBIC.002G311601, SOBIC.002G311700, SOBIC.002G369600, SOBIC.003G042900, SOBIC.003G047700, SOBIC.003G223600, SOBIC.003G232900, SOBIC.003G267900, SOBIC.003G287500, SOBIC.003G287600, SOBIC.003G288000, SOBIC.003G288200, SOBIC.003G366700, SOBIC.004G071200, SOBIC.004G087100, SOB…
GO:1901698	response to nitrogen compound	144	34	15.08	4e-06	0.001481	P	Sobic.001G079500, Sobic.001G138000, Sobic.001G416200, Sobic.001G515800, Sobic.001G522700, Sobic.002G174200, Sobic.002G185000, Sobic.002G202700, Sobic.002G202800, Sobic.002G225700, Sobic.002G232800, Sobic.003G000600, Sobic.003G031100, Sobic.003G341100, Sobic.003G349600, Sobic.003G363400, Sobic.004G065900, Sobic.004G070900, Sobic.004G076100, Sobic.004G169200, Sobic.004G202400, Sobic.004G219800, Sob…	SOBIC.001G079500, SOBIC.001G138000, SOBIC.001G416200, SOBIC.001G515800, SOBIC.001G522700, SOBIC.002G174200, SOBIC.002G185000, SOBIC.002G202700, SOBIC.002G202800, SOBIC.002G225700, SOBIC.002G232800, SOBIC.003G000600, SOBIC.003G031100, SOBIC.003G341100, SOBIC.003G349600, SOBIC.003G363400, SOBIC.004G065900, SOBIC.004G070900, SOBIC.004G076100, SOBIC.004G169200, SOBIC.004G202400, SOBIC.004G219800, SOB…
GO:1903506	regulation of nucleic acid-templated transcription	1605	220	168.03	8.9e-06	0.002884	P	Sobic.001G002500, Sobic.001G035000, Sobic.001G035100, Sobic.001G040200, Sobic.001G055400, Sobic.001G079500, Sobic.001G086500, Sobic.001G104500, Sobic.001G139800, Sobic.001G143100, Sobic.001G174100, Sobic.001G252800, Sobic.001G259600, Sobic.001G259700, Sobic.001G259900, Sobic.001G286700, Sobic.001G296300, Sobic.001G304500, Sobic.001G316900, Sobic.001G330100, Sobic.001G341400, Sobic.001G350300, Sob…	SOBIC.001G002500, SOBIC.001G035000, SOBIC.001G035100, SOBIC.001G040200, SOBIC.001G055400, SOBIC.001G079500, SOBIC.001G086500, SOBIC.001G104500, SOBIC.001G139800, SOBIC.001G143100, SOBIC.001G174100, SOBIC.001G252800, SOBIC.001G259600, SOBIC.001G259700, SOBIC.001G259900, SOBIC.001G286700, SOBIC.001G296300, SOBIC.001G304500, SOBIC.001G316900, SOBIC.001G330100, SOBIC.001G341400, SOBIC.001G350300, SOB…
GO:2001141	regulation of RNA biosynthetic process	1605	220	168.03	8.9e-06	0.002884	P	Sobic.001G002500, Sobic.001G035000, Sobic.001G035100, Sobic.001G040200, Sobic.001G055400, Sobic.001G079500, Sobic.001G086500, Sobic.001G104500, Sobic.001G139800, Sobic.001G143100, Sobic.001G174100, Sobic.001G252800, Sobic.001G259600, Sobic.001G259700, Sobic.001G259900, Sobic.001G286700, Sobic.001G296300, Sobic.001G304500, Sobic.001G316900, Sobic.001G330100, Sobic.001G341400, Sobic.001G350300, Sob…	SOBIC.001G002500, SOBIC.001G035000, SOBIC.001G035100, SOBIC.001G040200, SOBIC.001G055400, SOBIC.001G079500, SOBIC.001G086500, SOBIC.001G104500, SOBIC.001G139800, SOBIC.001G143100, SOBIC.001G174100, SOBIC.001G252800, SOBIC.001G259600, SOBIC.001G259700, SOBIC.001G259900, SOBIC.001G286700, SOBIC.001G296300, SOBIC.001G304500, SOBIC.001G316900, SOBIC.001G330100, SOBIC.001G341400, SOBIC.001G350300, SOB…
GO:0016772	transferase activity, transferring phosphorus-containing groups	1744	231	177.41	9.7e-06	0.001437	F	Sobic.001G032300, Sobic.001G032400, Sobic.001G052200, Sobic.001G073800, Sobic.001G074800, Sobic.001G074900, Sobic.001G078600, Sobic.001G094300, Sobic.001G141800, Sobic.001G150200, Sobic.001G152600, Sobic.001G156600, Sobic.001G224000, Sobic.001G236900, Sobic.001G237100, Sobic.001G273500, Sobic.001G277600, Sobic.001G280300, Sobic.001G295400, Sobic.001G306000, Sobic.001G332900, Sobic.001G334400, Sob…	SOBIC.001G032300, SOBIC.001G032400, SOBIC.001G052200, SOBIC.001G073800, SOBIC.001G074800, SOBIC.001G074900, SOBIC.001G078600, SOBIC.001G094300, SOBIC.001G141800, SOBIC.001G150200, SOBIC.001G152600, SOBIC.001G156600, SOBIC.001G224000, SOBIC.001G236900, SOBIC.001G237100, SOBIC.001G273500, SOBIC.001G277600, SOBIC.001G280300, SOBIC.001G295400, SOBIC.001G306000, SOBIC.001G332900, SOBIC.001G334400, SOB…
GO:0016210	naringenin-chalcone synthase activity	5	5	0.51	1.1e-05	0.001458	F	Sobic.005G136300, Sobic.005G137000, Sobic.005G137100, Sobic.005G137200, Sobic.005G137300	SOBIC.005G136300, SOBIC.005G137000, SOBIC.005G137100, SOBIC.005G137200, SOBIC.005G137300
GO:0035251	UDP-glucosyltransferase activity	236	46	24.01	1.1e-05	0.001458	F	Sobic.001G030600, Sobic.001G044400, Sobic.001G325400, Sobic.002G085700, Sobic.002G171200, Sobic.002G265600, Sobic.002G265800, Sobic.002G311300, Sobic.002G311601, Sobic.002G311700, Sobic.002G334500, Sobic.002G369600, Sobic.003G042900, Sobic.003G223600, Sobic.003G232900, Sobic.003G267900, Sobic.003G287500, Sobic.003G287600, Sobic.003G288000, Sobic.003G288200, Sobic.003G366700, Sobic.003G403300, Sob…	SOBIC.001G030600, SOBIC.001G044400, SOBIC.001G325400, SOBIC.002G085700, SOBIC.002G171200, SOBIC.002G265600, SOBIC.002G265800, SOBIC.002G311300, SOBIC.002G311601, SOBIC.002G311700, SOBIC.002G334500, SOBIC.002G369600, SOBIC.003G042900, SOBIC.003G223600, SOBIC.003G232900, SOBIC.003G267900, SOBIC.003G287500, SOBIC.003G287600, SOBIC.003G288000, SOBIC.003G288200, SOBIC.003G366700, SOBIC.003G403300, SOB…
GO:0046527	glucosyltransferase activity	245	47	24.92	1.4e-05	0.001763	F	Sobic.001G030600, Sobic.001G044400, Sobic.001G325400, Sobic.002G085700, Sobic.002G171200, Sobic.002G265600, Sobic.002G265800, Sobic.002G311300, Sobic.002G311601, Sobic.002G311700, Sobic.002G334500, Sobic.002G369600, Sobic.003G042900, Sobic.003G223600, Sobic.003G232900, Sobic.003G267900, Sobic.003G287500, Sobic.003G287600, Sobic.003G288000, Sobic.003G288200, Sobic.003G366700, Sobic.003G403300, Sob…	SOBIC.001G030600, SOBIC.001G044400, SOBIC.001G325400, SOBIC.002G085700, SOBIC.002G171200, SOBIC.002G265600, SOBIC.002G265800, SOBIC.002G311300, SOBIC.002G311601, SOBIC.002G311700, SOBIC.002G334500, SOBIC.002G369600, SOBIC.003G042900, SOBIC.003G223600, SOBIC.003G232900, SOBIC.003G267900, SOBIC.003G287500, SOBIC.003G287600, SOBIC.003G288000, SOBIC.003G288200, SOBIC.003G366700, SOBIC.003G403300, SOB…
GO:0051213	dioxygenase activity	150	33	15.26	1.5e-05	0.001799	F	Sobic.001G125700, Sobic.001G125900, Sobic.001G166401, Sobic.001G166500, Sobic.001G314300, Sobic.001G407800, Sobic.001G496300, Sobic.001G526900, Sobic.001G542600, Sobic.002G003100, Sobic.002G046400, Sobic.002G167600, Sobic.003G036300, Sobic.003G045900, Sobic.003G182200, Sobic.003G197200, Sobic.003G345100, Sobic.003G379500, Sobic.003G385500, Sobic.003G385900, Sobic.004G053700, Sobic.004G222500, Sob…	SOBIC.001G125700, SOBIC.001G125900, SOBIC.001G166401, SOBIC.001G166500, SOBIC.001G314300, SOBIC.001G407800, SOBIC.001G496300, SOBIC.001G526900, SOBIC.001G542600, SOBIC.002G003100, SOBIC.002G046400, SOBIC.002G167600, SOBIC.003G036300, SOBIC.003G045900, SOBIC.003G182200, SOBIC.003G197200, SOBIC.003G345100, SOBIC.003G379500, SOBIC.003G385500, SOBIC.003G385900, SOBIC.004G053700, SOBIC.004G222500, SOB…
GO:0032101	regulation of response to external stimulus	54	17	5.65	2.2e-05	0.00671	P	Sobic.001G125900, Sobic.001G259100, Sobic.001G449300, Sobic.002G202700, Sobic.002G202800, Sobic.002G418900, Sobic.003G086200, Sobic.003G183600, Sobic.003G225900, Sobic.004G067500, Sobic.005G117400, Sobic.006G056400, Sobic.009G115300, Sobic.009G115400, Sobic.009G115500, Sobic.009G115600, Sobic.010G209200	SOBIC.001G125900, SOBIC.001G259100, SOBIC.001G449300, SOBIC.002G202700, SOBIC.002G202800, SOBIC.002G418900, SOBIC.003G086200, SOBIC.003G183600, SOBIC.003G225900, SOBIC.004G067500, SOBIC.005G117400, SOBIC.006G056400, SOBIC.009G115300, SOBIC.009G115400, SOBIC.009G115500, SOBIC.009G115600, SOBIC.010G209200
GO:0051252	regulation of RNA metabolic process	1633	220	170.96	2.8e-05	0.008066	P	Sobic.001G002500, Sobic.001G035000, Sobic.001G035100, Sobic.001G040200, Sobic.001G055400, Sobic.001G079500, Sobic.001G086500, Sobic.001G104500, Sobic.001G139800, Sobic.001G143100, Sobic.001G174100, Sobic.001G252800, Sobic.001G259600, Sobic.001G259700, Sobic.001G259900, Sobic.001G286700, Sobic.001G296300, Sobic.001G304500, Sobic.001G316900, Sobic.001G330100, Sobic.001G341400, Sobic.001G350300, Sob…	SOBIC.001G002500, SOBIC.001G035000, SOBIC.001G035100, SOBIC.001G040200, SOBIC.001G055400, SOBIC.001G079500, SOBIC.001G086500, SOBIC.001G104500, SOBIC.001G139800, SOBIC.001G143100, SOBIC.001G174100, SOBIC.001G252800, SOBIC.001G259600, SOBIC.001G259700, SOBIC.001G259900, SOBIC.001G286700, SOBIC.001G296300, SOBIC.001G304500, SOBIC.001G316900, SOBIC.001G330100, SOBIC.001G341400, SOBIC.001G350300, SOB…
GO:0016020	membrane	6764	686	618.05	3.6e-05	0.007866	C	Sobic.001G012000, Sobic.001G012700, Sobic.001G012800, Sobic.001G018400, Sobic.001G022400, Sobic.001G031700, Sobic.001G032300, Sobic.001G032400, Sobic.001G034100, Sobic.001G040400, Sobic.001G046400, Sobic.001G050800, Sobic.001G051600, Sobic.001G052200, Sobic.001G064900, Sobic.001G073800, Sobic.001G074800, Sobic.001G074900, Sobic.001G077400, Sobic.001G082200, Sobic.001G085200, Sobic.001G103100, Sob…	SOBIC.001G012000, SOBIC.001G012700, SOBIC.001G012800, SOBIC.001G018400, SOBIC.001G022400, SOBIC.001G031700, SOBIC.001G032300, SOBIC.001G032400, SOBIC.001G034100, SOBIC.001G040400, SOBIC.001G046400, SOBIC.001G050800, SOBIC.001G051600, SOBIC.001G052200, SOBIC.001G064900, SOBIC.001G073800, SOBIC.001G074800, SOBIC.001G074900, SOBIC.001G077400, SOBIC.001G082200, SOBIC.001G085200, SOBIC.001G103100, SOB…
GO:0016709	oxidoreductase activity, acting on paired donors, with incorporation or reduction of molecular oxygen, NAD(P)H as one donor, and incorporation of one atom of oxygen	241	45	24.52	4.3e-05	0.004923	F	Sobic.001G012000, Sobic.001G082200, Sobic.001G137900, Sobic.001G195100, Sobic.001G195300, Sobic.001G235500, Sobic.001G302732, Sobic.001G338900, Sobic.001G366500, Sobic.001G369600, Sobic.002G008300, Sobic.002G089700, Sobic.002G108400, Sobic.002G120300, Sobic.002G216400, Sobic.002G216500, Sobic.002G272700, Sobic.002G273600, Sobic.002G348900, Sobic.003G010200, Sobic.003G076800, Sobic.003G231300, Sob…	SOBIC.001G012000, SOBIC.001G082200, SOBIC.001G137900, SOBIC.001G195100, SOBIC.001G195300, SOBIC.001G235500, SOBIC.001G302732, SOBIC.001G338900, SOBIC.001G366500, SOBIC.001G369600, SOBIC.002G008300, SOBIC.002G089700, SOBIC.002G108400, SOBIC.002G120300, SOBIC.002G216400, SOBIC.002G216500, SOBIC.002G272700, SOBIC.002G273600, SOBIC.002G348900, SOBIC.003G010200, SOBIC.003G076800, SOBIC.003G231300, SOB…
GO:0003824	catalytic activity	9345	1031	950.64	5.3e-05	0.005805	F	Sobic.001G012000, Sobic.001G025101, Sobic.001G027300, Sobic.001G027800, Sobic.001G030600, Sobic.001G032300, Sobic.001G032400, Sobic.001G034100, Sobic.001G044200, Sobic.001G044400, Sobic.001G045800, Sobic.001G046500, Sobic.001G046700, Sobic.001G050100, Sobic.001G050800, Sobic.001G052200, Sobic.001G056400, Sobic.001G056500, Sobic.001G059150, Sobic.001G059300, Sobic.001G059400, Sobic.001G062300, Sob…	SOBIC.001G012000, SOBIC.001G025101, SOBIC.001G027300, SOBIC.001G027800, SOBIC.001G030600, SOBIC.001G032300, SOBIC.001G032400, SOBIC.001G034100, SOBIC.001G044200, SOBIC.001G044400, SOBIC.001G045800, SOBIC.001G046500, SOBIC.001G046700, SOBIC.001G050100, SOBIC.001G050800, SOBIC.001G052200, SOBIC.001G056400, SOBIC.001G056500, SOBIC.001G059150, SOBIC.001G059300, SOBIC.001G059400, SOBIC.001G062300, SOB…
GO:0006355	regulation of transcription, DNA-templated	1577	211	165.1	6.4e-05	0.01747	P	Sobic.001G002500, Sobic.001G035000, Sobic.001G035100, Sobic.001G040200, Sobic.001G055400, Sobic.001G079500, Sobic.001G086500, Sobic.001G104500, Sobic.001G139800, Sobic.001G143100, Sobic.001G174100, Sobic.001G252800, Sobic.001G286700, Sobic.001G296300, Sobic.001G304500, Sobic.001G316900, Sobic.001G330100, Sobic.001G341400, Sobic.001G350300, Sobic.001G365266, Sobic.001G381300, Sobic.001G386000, Sob…	SOBIC.001G002500, SOBIC.001G035000, SOBIC.001G035100, SOBIC.001G040200, SOBIC.001G055400, SOBIC.001G079500, SOBIC.001G086500, SOBIC.001G104500, SOBIC.001G139800, SOBIC.001G143100, SOBIC.001G174100, SOBIC.001G252800, SOBIC.001G286700, SOBIC.001G296300, SOBIC.001G304500, SOBIC.001G316900, SOBIC.001G330100, SOBIC.001G341400, SOBIC.001G350300, SOBIC.001G365266, SOBIC.001G381300, SOBIC.001G386000, SOB…
GO:0019219	regulation of nucleobase-containing compound metabolic process	1682	223	176.09	7e-05	0.01815	P	Sobic.001G002500, Sobic.001G035000, Sobic.001G035100, Sobic.001G040200, Sobic.001G055400, Sobic.001G079500, Sobic.001G086500, Sobic.001G104500, Sobic.001G139800, Sobic.001G143100, Sobic.001G174100, Sobic.001G252800, Sobic.001G259600, Sobic.001G259700, Sobic.001G259900, Sobic.001G286700, Sobic.001G296300, Sobic.001G304500, Sobic.001G316900, Sobic.001G330100, Sobic.001G341400, Sobic.001G350300, Sob…	SOBIC.001G002500, SOBIC.001G035000, SOBIC.001G035100, SOBIC.001G040200, SOBIC.001G055400, SOBIC.001G079500, SOBIC.001G086500, SOBIC.001G104500, SOBIC.001G139800, SOBIC.001G143100, SOBIC.001G174100, SOBIC.001G252800, SOBIC.001G259600, SOBIC.001G259700, SOBIC.001G259900, SOBIC.001G286700, SOBIC.001G296300, SOBIC.001G304500, SOBIC.001G316900, SOBIC.001G330100, SOBIC.001G341400, SOBIC.001G350300, SOB…
GO:0016491	oxidoreductase activity	1680	216	170.9	0.00012	0.0126	F	Sobic.001G012000, Sobic.001G062300, Sobic.001G077400, Sobic.001G080300, Sobic.001G082200, Sobic.001G125700, Sobic.001G125900, Sobic.001G137900, Sobic.001G147650, Sobic.001G164100, Sobic.001G166401, Sobic.001G166500, Sobic.001G195100, Sobic.001G195300, Sobic.001G235500, Sobic.001G235800, Sobic.001G248500, Sobic.001G263900, Sobic.001G280700, Sobic.001G302732, Sobic.001G304700, Sobic.001G307400, Sob…	SOBIC.001G012000, SOBIC.001G062300, SOBIC.001G077400, SOBIC.001G080300, SOBIC.001G082200, SOBIC.001G125700, SOBIC.001G125900, SOBIC.001G137900, SOBIC.001G147650, SOBIC.001G164100, SOBIC.001G166401, SOBIC.001G166500, SOBIC.001G195100, SOBIC.001G195300, SOBIC.001G235500, SOBIC.001G235800, SOBIC.001G248500, SOBIC.001G263900, SOBIC.001G280700, SOBIC.001G302732, SOBIC.001G304700, SOBIC.001G307400, SOB…
GO:0009719	response to endogenous stimulus	938	133	98.2	0.00014	0.03457	P	Sobic.001G002500, Sobic.001G077400, Sobic.001G079500, Sobic.001G138000, Sobic.001G144900, Sobic.001G146200, Sobic.001G146400, Sobic.001G146500, Sobic.001G196900, Sobic.001G259600, Sobic.001G259700, Sobic.001G259900, Sobic.001G368000, Sobic.001G391300, Sobic.001G391500, Sobic.001G397900, Sobic.001G401300, Sobic.001G406300, Sobic.001G416200, Sobic.001G424400, Sobic.001G467600, Sobic.001G482700, Sob…	SOBIC.001G002500, SOBIC.001G077400, SOBIC.001G079500, SOBIC.001G138000, SOBIC.001G144900, SOBIC.001G146200, SOBIC.001G146400, SOBIC.001G146500, SOBIC.001G196900, SOBIC.001G259600, SOBIC.001G259700, SOBIC.001G259900, SOBIC.001G368000, SOBIC.001G391300, SOBIC.001G391500, SOBIC.001G397900, SOBIC.001G401300, SOBIC.001G406300, SOBIC.001G416200, SOBIC.001G424400, SOBIC.001G467600, SOBIC.001G482700, SOB…
GO:0009407	toxin catabolic process	57	16	5.97	0.00017	0.03832	P	Sobic.001G066000, Sobic.001G317200, Sobic.001G318000, Sobic.001G318200, Sobic.001G318500, Sobic.001G318700, Sobic.001G319200, Sobic.001G319500, Sobic.002G361100, Sobic.003G264400, Sobic.003G264500, Sobic.003G425850, Sobic.003G426200, Sobic.003G426400, Sobic.005G212700, Sobic.009G137500	SOBIC.001G066000, SOBIC.001G317200, SOBIC.001G318000, SOBIC.001G318200, SOBIC.001G318500, SOBIC.001G318700, SOBIC.001G319200, SOBIC.001G319500, SOBIC.002G361100, SOBIC.003G264400, SOBIC.003G264500, SOBIC.003G425850, SOBIC.003G426200, SOBIC.003G426400, SOBIC.005G212700, SOBIC.009G137500
GO:0090487	secondary metabolite catabolic process	57	16	5.97	0.00017	0.03832	P	Sobic.001G066000, Sobic.001G317200, Sobic.001G318000, Sobic.001G318200, Sobic.001G318500, Sobic.001G318700, Sobic.001G319200, Sobic.001G319500, Sobic.002G361100, Sobic.003G264400, Sobic.003G264500, Sobic.003G425850, Sobic.003G426200, Sobic.003G426400, Sobic.005G212700, Sobic.009G137500	SOBIC.001G066000, SOBIC.001G317200, SOBIC.001G318000, SOBIC.001G318200, SOBIC.001G318500, SOBIC.001G318700, SOBIC.001G319200, SOBIC.001G319500, SOBIC.002G361100, SOBIC.003G264400, SOBIC.003G264500, SOBIC.003G425850, SOBIC.003G426200, SOBIC.003G426400, SOBIC.005G212700, SOBIC.009G137500
GO:0009404	toxin metabolic process	63	17	6.6	0.00019	0.04105	P	Sobic.001G066000, Sobic.001G317200, Sobic.001G318000, Sobic.001G318200, Sobic.001G318500, Sobic.001G318700, Sobic.001G319200, Sobic.001G319500, Sobic.002G361100, Sobic.003G264400, Sobic.003G264500, Sobic.003G341100, Sobic.003G425850, Sobic.003G426200, Sobic.003G426400, Sobic.005G212700, Sobic.009G137500	SOBIC.001G066000, SOBIC.001G317200, SOBIC.001G318000, SOBIC.001G318200, SOBIC.001G318500, SOBIC.001G318700, SOBIC.001G319200, SOBIC.001G319500, SOBIC.002G361100, SOBIC.003G264400, SOBIC.003G264500, SOBIC.003G341100, SOBIC.003G425850, SOBIC.003G426200, SOBIC.003G426400, SOBIC.005G212700, SOBIC.009G137500
GO:0008194	UDP-glycosyltransferase activity	333	55	33.88	0.00021	0.02116	F	Sobic.001G030600, Sobic.001G044400, Sobic.001G103100, Sobic.001G325400, Sobic.001G391300, Sobic.002G085700, Sobic.002G171200, Sobic.002G265600, Sobic.002G265800, Sobic.002G311300, Sobic.002G311601, Sobic.002G311700, Sobic.002G334500, Sobic.002G369600, Sobic.003G042900, Sobic.003G047700, Sobic.003G129400, Sobic.003G223600, Sobic.003G232900, Sobic.003G267900, Sobic.003G287500, Sobic.003G287600, Sob…	SOBIC.001G030600, SOBIC.001G044400, SOBIC.001G103100, SOBIC.001G325400, SOBIC.001G391300, SOBIC.002G085700, SOBIC.002G171200, SOBIC.002G265600, SOBIC.002G265800, SOBIC.002G311300, SOBIC.002G311601, SOBIC.002G311700, SOBIC.002G334500, SOBIC.002G369600, SOBIC.003G042900, SOBIC.003G047700, SOBIC.003G129400, SOBIC.003G223600, SOBIC.003G232900, SOBIC.003G267900, SOBIC.003G287500, SOBIC.003G287600, SOB…
GO:0010112	regulation of systemic acquired resistance	14	7	1.47	0.00024	0.04978	P	Sobic.003G086200, Sobic.004G067500, Sobic.006G056400, Sobic.009G115300, Sobic.009G115400, Sobic.009G115500, Sobic.009G115600	SOBIC.003G086200, SOBIC.004G067500, SOBIC.006G056400, SOBIC.009G115300, SOBIC.009G115400, SOBIC.009G115500, SOBIC.009G115600
GO:0010556	regulation of macromolecule biosynthetic process	1729	224	181.01	0.00027	0.05377	P	Sobic.001G002500, Sobic.001G035000, Sobic.001G035100, Sobic.001G040200, Sobic.001G044200, Sobic.001G055400, Sobic.001G079500, Sobic.001G086500, Sobic.001G104500, Sobic.001G139800, Sobic.001G143100, Sobic.001G174100, Sobic.001G252800, Sobic.001G259600, Sobic.001G259700, Sobic.001G259900, Sobic.001G286700, Sobic.001G296300, Sobic.001G304500, Sobic.001G316900, Sobic.001G330100, Sobic.001G341400, Sob…	SOBIC.001G002500, SOBIC.001G035000, SOBIC.001G035100, SOBIC.001G040200, SOBIC.001G044200, SOBIC.001G055400, SOBIC.001G079500, SOBIC.001G086500, SOBIC.001G104500, SOBIC.001G139800, SOBIC.001G143100, SOBIC.001G174100, SOBIC.001G252800, SOBIC.001G259600, SOBIC.001G259700, SOBIC.001G259900, SOBIC.001G286700, SOBIC.001G296300, SOBIC.001G304500, SOBIC.001G316900, SOBIC.001G330100, SOBIC.001G341400, SOB…
GO:0002831	regulation of response to biotic stimulus	48	14	5.03	0.00028	0.05377	P	Sobic.001G125900, Sobic.001G449300, Sobic.002G202700, Sobic.002G202800, Sobic.002G418900, Sobic.003G086200, Sobic.003G225900, Sobic.004G067500, Sobic.006G056400, Sobic.009G115300, Sobic.009G115400, Sobic.009G115500, Sobic.009G115600, Sobic.010G209200	SOBIC.001G125900, SOBIC.001G449300, SOBIC.002G202700, SOBIC.002G202800, SOBIC.002G418900, SOBIC.003G086200, SOBIC.003G225900, SOBIC.004G067500, SOBIC.006G056400, SOBIC.009G115300, SOBIC.009G115400, SOBIC.009G115500, SOBIC.009G115600, SOBIC.010G209200
GO:0005509	calcium ion binding	306	51	31.13	0.00028	0.02713	F	Sobic.001G040400, Sobic.001G150200, Sobic.001G368000, Sobic.001G383700, Sobic.001G383800, Sobic.001G393500, Sobic.002G023000, Sobic.002G190500, Sobic.002G199500, Sobic.002G204500, Sobic.002G249600, Sobic.002G249700, Sobic.002G386200, Sobic.002G419700, Sobic.003G161700, Sobic.003G175100, Sobic.003G276400, Sobic.003G319200, Sobic.003G425200, Sobic.003G430400, Sobic.004G008100, Sobic.004G130600, Sob…	SOBIC.001G040400, SOBIC.001G150200, SOBIC.001G368000, SOBIC.001G383700, SOBIC.001G383800, SOBIC.001G393500, SOBIC.002G023000, SOBIC.002G190500, SOBIC.002G199500, SOBIC.002G204500, SOBIC.002G249600, SOBIC.002G249700, SOBIC.002G386200, SOBIC.002G419700, SOBIC.003G161700, SOBIC.003G175100, SOBIC.003G276400, SOBIC.003G319200, SOBIC.003G425200, SOBIC.003G430400, SOBIC.004G008100, SOBIC.004G130600, SOB…
GO:1900864	mitochondrial RNA modification	15	7	1.57	0.00041	0.07592	P	Sobic.003G183900, Sobic.003G352100, Sobic.003G433600, Sobic.006G085800, Sobic.006G089900, Sobic.006G153300, Sobic.010G067000	SOBIC.003G183900, SOBIC.003G352100, SOBIC.003G433600, SOBIC.006G085800, SOBIC.006G089900, SOBIC.006G153300, SOBIC.010G067000
GO:0097659	nucleic acid-templated transcription	1743	224	182.48	0.00043	0.07688	P	Sobic.001G002500, Sobic.001G035000, Sobic.001G035100, Sobic.001G040200, Sobic.001G055400, Sobic.001G079500, Sobic.001G086500, Sobic.001G104500, Sobic.001G139800, Sobic.001G143100, Sobic.001G174100, Sobic.001G252800, Sobic.001G259600, Sobic.001G259700, Sobic.001G259900, Sobic.001G286700, Sobic.001G296300, Sobic.001G304500, Sobic.001G316900, Sobic.001G330100, Sobic.001G341400, Sobic.001G350300, Sob…	SOBIC.001G002500, SOBIC.001G035000, SOBIC.001G035100, SOBIC.001G040200, SOBIC.001G055400, SOBIC.001G079500, SOBIC.001G086500, SOBIC.001G104500, SOBIC.001G139800, SOBIC.001G143100, SOBIC.001G174100, SOBIC.001G252800, SOBIC.001G259600, SOBIC.001G259700, SOBIC.001G259900, SOBIC.001G286700, SOBIC.001G296300, SOBIC.001G304500, SOBIC.001G316900, SOBIC.001G330100, SOBIC.001G341400, SOBIC.001G350300, SOB…
GO:0032774	RNA biosynthetic process	1745	224	182.69	0.00046	0.0795	P	Sobic.001G002500, Sobic.001G035000, Sobic.001G035100, Sobic.001G040200, Sobic.001G055400, Sobic.001G079500, Sobic.001G086500, Sobic.001G104500, Sobic.001G139800, Sobic.001G143100, Sobic.001G174100, Sobic.001G252800, Sobic.001G259600, Sobic.001G259700, Sobic.001G259900, Sobic.001G286700, Sobic.001G296300, Sobic.001G304500, Sobic.001G316900, Sobic.001G330100, Sobic.001G341400, Sobic.001G350300, Sob…	SOBIC.001G002500, SOBIC.001G035000, SOBIC.001G035100, SOBIC.001G040200, SOBIC.001G055400, SOBIC.001G079500, SOBIC.001G086500, SOBIC.001G104500, SOBIC.001G139800, SOBIC.001G143100, SOBIC.001G174100, SOBIC.001G252800, SOBIC.001G259600, SOBIC.001G259700, SOBIC.001G259900, SOBIC.001G286700, SOBIC.001G296300, SOBIC.001G304500, SOBIC.001G316900, SOBIC.001G330100, SOBIC.001G341400, SOBIC.001G350300, SOB…
GO:0007166	cell surface receptor signaling pathway	93	21	9.74	0.00051	0.0853	P	Sobic.001G052200, Sobic.001G150200, Sobic.002G023000, Sobic.002G209000, Sobic.003G081100, Sobic.003G161700, Sobic.003G175100, Sobic.004G008100, Sobic.004G219700, Sobic.004G223400, Sobic.004G223500, Sobic.004G338200, Sobic.005G222700, Sobic.006G152200, Sobic.007G140000, Sobic.007G214300, Sobic.007G215500, Sobic.007G215700, Sobic.008G053800, Sobic.009G063450, Sobic.010G068900	SOBIC.001G052200, SOBIC.001G150200, SOBIC.002G023000, SOBIC.002G209000, SOBIC.003G081100, SOBIC.003G161700, SOBIC.003G175100, SOBIC.004G008100, SOBIC.004G219700, SOBIC.004G223400, SOBIC.004G223500, SOBIC.004G338200, SOBIC.005G222700, SOBIC.006G152200, SOBIC.007G140000, SOBIC.007G214300, SOBIC.007G215500, SOBIC.007G215700, SOBIC.008G053800, SOBIC.009G063450, SOBIC.010G068900
GO:0009627	systemic acquired resistance	40	12	4.19	0.00057	0.09236	P	Sobic.001G471100, Sobic.003G086200, Sobic.003G184900, Sobic.004G067500, Sobic.005G169400, Sobic.006G056400, Sobic.008G060300, Sobic.009G115300, Sobic.009G115400, Sobic.009G115500, Sobic.009G115600, Sobic.010G020200	SOBIC.001G471100, SOBIC.003G086200, SOBIC.003G184900, SOBIC.004G067500, SOBIC.005G169400, SOBIC.006G056400, SOBIC.008G060300, SOBIC.009G115300, SOBIC.009G115400, SOBIC.009G115500, SOBIC.009G115600, SOBIC.010G020200
GO:0031226	intrinsic component of plasma membrane	403	57	36.82	0.00057	0.0976	C	Sobic.001G085200, Sobic.001G119100, Sobic.001G119200, Sobic.001G157200, Sobic.001G234900, Sobic.001G357500, Sobic.001G357700, Sobic.001G399900, Sobic.001G431100, Sobic.001G445700, Sobic.001G469600, Sobic.001G470600, Sobic.002G092500, Sobic.002G092700, Sobic.002G140300, Sobic.002G140400, Sobic.002G201900, Sobic.002G233400, Sobic.002G255600, Sobic.002G281100, Sobic.003G007200, Sobic.003G098100, Sob…	SOBIC.001G085200, SOBIC.001G119100, SOBIC.001G119200, SOBIC.001G157200, SOBIC.001G234900, SOBIC.001G357500, SOBIC.001G357700, SOBIC.001G399900, SOBIC.001G431100, SOBIC.001G445700, SOBIC.001G469600, SOBIC.001G470600, SOBIC.002G092500, SOBIC.002G092700, SOBIC.002G140300, SOBIC.002G140400, SOBIC.002G201900, SOBIC.002G233400, SOBIC.002G255600, SOBIC.002G281100, SOBIC.003G007200, SOBIC.003G098100, SOB…
GO:0009611	response to wounding	155	30	16.23	0.00065	0.1021	P	Sobic.001G077400, Sobic.001G079500, Sobic.001G125900, Sobic.001G259600, Sobic.001G259700, Sobic.001G259900, Sobic.001G406300, Sobic.001G416200, Sobic.001G482700, Sobic.001G482800, Sobic.001G522700, Sobic.002G036100, Sobic.002G214800, Sobic.002G337800, Sobic.003G225900, Sobic.004G065900, Sobic.004G202400, Sobic.005G109000, Sobic.005G111400, Sobic.005G136300, Sobic.005G139700, Sobic.006G056400, Sob…	SOBIC.001G077400, SOBIC.001G079500, SOBIC.001G125900, SOBIC.001G259600, SOBIC.001G259700, SOBIC.001G259900, SOBIC.001G406300, SOBIC.001G416200, SOBIC.001G482700, SOBIC.001G482800, SOBIC.001G522700, SOBIC.002G036100, SOBIC.002G214800, SOBIC.002G337800, SOBIC.003G225900, SOBIC.004G065900, SOBIC.004G202400, SOBIC.005G109000, SOBIC.005G111400, SOBIC.005G136300, SOBIC.005G139700, SOBIC.006G056400, SOB…
GO:0044459	plasma membrane part	459	63	41.94	0.00067	0.0976	C	Sobic.001G085200, Sobic.001G119100, Sobic.001G119200, Sobic.001G157200, Sobic.001G234900, Sobic.001G357500, Sobic.001G357700, Sobic.001G399900, Sobic.001G431100, Sobic.001G445700, Sobic.001G469600, Sobic.001G470600, Sobic.001G507800, Sobic.002G092500, Sobic.002G092700, Sobic.002G140300, Sobic.002G140400, Sobic.002G201900, Sobic.002G216600, Sobic.002G233400, Sobic.002G255600, Sobic.002G281100, Sob…	SOBIC.001G085200, SOBIC.001G119100, SOBIC.001G119200, SOBIC.001G157200, SOBIC.001G234900, SOBIC.001G357500, SOBIC.001G357700, SOBIC.001G399900, SOBIC.001G431100, SOBIC.001G445700, SOBIC.001G469600, SOBIC.001G470600, SOBIC.001G507800, SOBIC.002G092500, SOBIC.002G092700, SOBIC.002G140300, SOBIC.002G140400, SOBIC.002G201900, SOBIC.002G216600, SOBIC.002G233400, SOBIC.002G255600, SOBIC.002G281100, SOB…
GO:0031326	regulation of cellular biosynthetic process	1767	225	184.99	0.0007	0.1067	P	Sobic.001G002500, Sobic.001G035000, Sobic.001G035100, Sobic.001G040200, Sobic.001G044200, Sobic.001G055400, Sobic.001G079500, Sobic.001G086500, Sobic.001G104500, Sobic.001G139800, Sobic.001G143100, Sobic.001G174100, Sobic.001G252800, Sobic.001G259600, Sobic.001G259700, Sobic.001G259900, Sobic.001G286700, Sobic.001G296300, Sobic.001G304500, Sobic.001G316900, Sobic.001G330100, Sobic.001G341400, Sob…	SOBIC.001G002500, SOBIC.001G035000, SOBIC.001G035100, SOBIC.001G040200, SOBIC.001G044200, SOBIC.001G055400, SOBIC.001G079500, SOBIC.001G086500, SOBIC.001G104500, SOBIC.001G139800, SOBIC.001G143100, SOBIC.001G174100, SOBIC.001G252800, SOBIC.001G259600, SOBIC.001G259700, SOBIC.001G259900, SOBIC.001G286700, SOBIC.001G296300, SOBIC.001G304500, SOBIC.001G316900, SOBIC.001G330100, SOBIC.001G341400, SOB…
GO:0003677	DNA binding	1981	243	201.52	0.00081	0.07557	F	Sobic.001G002500, Sobic.001G035000, Sobic.001G035100, Sobic.001G040200, Sobic.001G055400, Sobic.001G079500, Sobic.001G086500, Sobic.001G143100, Sobic.001G150650, Sobic.001G174100, Sobic.001G219200, Sobic.001G252800, Sobic.001G286700, Sobic.001G296300, Sobic.001G304500, Sobic.001G316900, Sobic.001G330100, Sobic.001G341400, Sobic.001G350300, Sobic.001G356000, Sobic.001G365266, Sobic.001G381300, Sob…	SOBIC.001G002500, SOBIC.001G035000, SOBIC.001G035100, SOBIC.001G040200, SOBIC.001G055400, SOBIC.001G079500, SOBIC.001G086500, SOBIC.001G143100, SOBIC.001G150650, SOBIC.001G174100, SOBIC.001G219200, SOBIC.001G252800, SOBIC.001G286700, SOBIC.001G296300, SOBIC.001G304500, SOBIC.001G316900, SOBIC.001G330100, SOBIC.001G341400, SOBIC.001G350300, SOBIC.001G356000, SOBIC.001G365266, SOBIC.001G381300, SOB…
GO:0009889	regulation of biosynthetic process	1781	226	186.46	0.00083	0.123	P	Sobic.001G002500, Sobic.001G035000, Sobic.001G035100, Sobic.001G040200, Sobic.001G044200, Sobic.001G055400, Sobic.001G079500, Sobic.001G086500, Sobic.001G104500, Sobic.001G139800, Sobic.001G143100, Sobic.001G174100, Sobic.001G252800, Sobic.001G259600, Sobic.001G259700, Sobic.001G259900, Sobic.001G286700, Sobic.001G296300, Sobic.001G304500, Sobic.001G316900, Sobic.001G330100, Sobic.001G341400, Sob…	SOBIC.001G002500, SOBIC.001G035000, SOBIC.001G035100, SOBIC.001G040200, SOBIC.001G044200, SOBIC.001G055400, SOBIC.001G079500, SOBIC.001G086500, SOBIC.001G104500, SOBIC.001G139800, SOBIC.001G143100, SOBIC.001G174100, SOBIC.001G252800, SOBIC.001G259600, SOBIC.001G259700, SOBIC.001G259900, SOBIC.001G286700, SOBIC.001G296300, SOBIC.001G304500, SOBIC.001G316900, SOBIC.001G330100, SOBIC.001G341400, SOB…
GO:2000022	regulation of jasmonic acid mediated signaling pathway	26	9	2.72	0.00088	0.1267	P	Sobic.001G259600, Sobic.001G259700, Sobic.001G259900, Sobic.001G482700, Sobic.001G482800, Sobic.002G036100, Sobic.002G214800, Sobic.004G070900, Sobic.006G056400	SOBIC.001G259600, SOBIC.001G259700, SOBIC.001G259900, SOBIC.001G482700, SOBIC.001G482800, SOBIC.002G036100, SOBIC.002G214800, SOBIC.004G070900, SOBIC.006G056400
GO:0016747	transferase activity, transferring acyl groups other than amino-acyl groups	409	62	41.61	0.0009	0.07991	F	Sobic.001G059150, Sobic.001G059300, Sobic.001G059400, Sobic.001G079600, Sobic.001G103800, Sobic.001G280000, Sobic.001G288200, Sobic.001G463900, Sobic.001G470000, Sobic.002G011400, Sobic.002G020100, Sobic.002G175500, Sobic.002G205100, Sobic.002G260000, Sobic.002G268500, Sobic.003G043600, Sobic.003G068300, Sobic.003G309600, Sobic.003G344200, Sobic.003G385100, Sobic.003G408900, Sobic.004G203200, Sob…	SOBIC.001G059150, SOBIC.001G059300, SOBIC.001G059400, SOBIC.001G079600, SOBIC.001G103800, SOBIC.001G280000, SOBIC.001G288200, SOBIC.001G463900, SOBIC.001G470000, SOBIC.002G011400, SOBIC.002G020100, SOBIC.002G175500, SOBIC.002G205100, SOBIC.002G260000, SOBIC.002G268500, SOBIC.003G043600, SOBIC.003G068300, SOBIC.003G309600, SOBIC.003G344200, SOBIC.003G385100, SOBIC.003G408900, SOBIC.004G203200, SOB…
GO:0005524	ATP binding	2249	272	228.78	0.00092	0.07991	F	Sobic.001G032300, Sobic.001G032400, Sobic.001G051600, Sobic.001G052200, Sobic.001G073800, Sobic.001G074800, Sobic.001G074900, Sobic.001G078600, Sobic.001G104500, Sobic.001G109700, Sobic.001G139800, Sobic.001G141800, Sobic.001G150200, Sobic.001G152600, Sobic.001G156600, Sobic.001G192800, Sobic.001G224000, Sobic.001G229850, Sobic.001G236900, Sobic.001G237100, Sobic.001G273500, Sobic.001G277600, Sob…	SOBIC.001G032300, SOBIC.001G032400, SOBIC.001G051600, SOBIC.001G052200, SOBIC.001G073800, SOBIC.001G074800, SOBIC.001G074900, SOBIC.001G078600, SOBIC.001G104500, SOBIC.001G109700, SOBIC.001G139800, SOBIC.001G141800, SOBIC.001G150200, SOBIC.001G152600, SOBIC.001G156600, SOBIC.001G192800, SOBIC.001G224000, SOBIC.001G229850, SOBIC.001G236900, SOBIC.001G237100, SOBIC.001G273500, SOBIC.001G277600, SOB…
GO:0043900	regulation of multi-organism process	66	16	6.91	0.00103	0.1443	P	Sobic.001G125900, Sobic.001G449300, Sobic.002G202700, Sobic.002G202800, Sobic.002G418900, Sobic.003G086200, Sobic.003G225900, Sobic.003G303200, Sobic.004G067500, Sobic.006G056400, Sobic.009G115300, Sobic.009G115400, Sobic.009G115500, Sobic.009G115600, Sobic.010G064200, Sobic.010G209200	SOBIC.001G125900, SOBIC.001G449300, SOBIC.002G202700, SOBIC.002G202800, SOBIC.002G418900, SOBIC.003G086200, SOBIC.003G225900, SOBIC.003G303200, SOBIC.004G067500, SOBIC.006G056400, SOBIC.009G115300, SOBIC.009G115400, SOBIC.009G115500, SOBIC.009G115600, SOBIC.010G064200, SOBIC.010G209200
GO:0005996	monosaccharide metabolic process	277	46	29	0.00106	0.1446	P	Sobic.001G030600, Sobic.001G044400, Sobic.001G325400, Sobic.001G384100, Sobic.001G391300, Sobic.002G085700, Sobic.002G265600, Sobic.002G265800, Sobic.002G311300, Sobic.002G311601, Sobic.002G311700, Sobic.002G369600, Sobic.003G042900, Sobic.003G047700, Sobic.003G223600, Sobic.003G232900, Sobic.003G267900, Sobic.003G287500, Sobic.003G287600, Sobic.003G288000, Sobic.003G288200, Sobic.003G366700, Sob…	SOBIC.001G030600, SOBIC.001G044400, SOBIC.001G325400, SOBIC.001G384100, SOBIC.001G391300, SOBIC.002G085700, SOBIC.002G265600, SOBIC.002G265800, SOBIC.002G311300, SOBIC.002G311601, SOBIC.002G311700, SOBIC.002G369600, SOBIC.003G042900, SOBIC.003G047700, SOBIC.003G223600, SOBIC.003G232900, SOBIC.003G267900, SOBIC.003G287500, SOBIC.003G287600, SOBIC.003G288000, SOBIC.003G288200, SOBIC.003G366700, SOB…
GO:2000112	regulation of cellular macromolecule biosynthetic process	1696	215	177.56	0.00118	0.1555	P	Sobic.001G002500, Sobic.001G035000, Sobic.001G035100, Sobic.001G040200, Sobic.001G044200, Sobic.001G055400, Sobic.001G079500, Sobic.001G086500, Sobic.001G104500, Sobic.001G139800, Sobic.001G143100, Sobic.001G174100, Sobic.001G252800, Sobic.001G286700, Sobic.001G296300, Sobic.001G304500, Sobic.001G316900, Sobic.001G330100, Sobic.001G341400, Sobic.001G350300, Sobic.001G365266, Sobic.001G381300, Sob…	SOBIC.001G002500, SOBIC.001G035000, SOBIC.001G035100, SOBIC.001G040200, SOBIC.001G044200, SOBIC.001G055400, SOBIC.001G079500, SOBIC.001G086500, SOBIC.001G104500, SOBIC.001G139800, SOBIC.001G143100, SOBIC.001G174100, SOBIC.001G252800, SOBIC.001G286700, SOBIC.001G296300, SOBIC.001G304500, SOBIC.001G316900, SOBIC.001G330100, SOBIC.001G341400, SOBIC.001G350300, SOBIC.001G365266, SOBIC.001G381300, SOB…
GO:0016998	cell wall macromolecule catabolic process	27	9	2.83	0.0012	0.1555	P	Sobic.001G027800, Sobic.001G309000, Sobic.003G137600, Sobic.004G208700, Sobic.006G132300, Sobic.006G132400, Sobic.006G132500, Sobic.006G132700, Sobic.009G130100	SOBIC.001G027800, SOBIC.001G309000, SOBIC.003G137600, SOBIC.004G208700, SOBIC.006G132300, SOBIC.006G132400, SOBIC.006G132500, SOBIC.006G132700, SOBIC.009G130100
GO:0016758	transferase activity, transferring hexosyl groups	487	71	49.54	0.0012	0.1008	F	Sobic.001G030600, Sobic.001G044400, Sobic.001G050800, Sobic.001G084700, Sobic.001G103100, Sobic.001G284600, Sobic.001G309000, Sobic.001G325400, Sobic.001G391300, Sobic.002G085700, Sobic.002G116800, Sobic.002G171200, Sobic.002G194500, Sobic.002G265600, Sobic.002G265800, Sobic.002G311300, Sobic.002G311601, Sobic.002G311700, Sobic.002G334500, Sobic.002G369600, Sobic.003G042900, Sobic.003G047700, Sob…	SOBIC.001G030600, SOBIC.001G044400, SOBIC.001G050800, SOBIC.001G084700, SOBIC.001G103100, SOBIC.001G284600, SOBIC.001G309000, SOBIC.001G325400, SOBIC.001G391300, SOBIC.002G085700, SOBIC.002G116800, SOBIC.002G171200, SOBIC.002G194500, SOBIC.002G265600, SOBIC.002G265800, SOBIC.002G311300, SOBIC.002G311601, SOBIC.002G311700, SOBIC.002G334500, SOBIC.002G369600, SOBIC.003G042900, SOBIC.003G047700, SOB…
GO:0051171	regulation of nitrogen compound metabolic process	1797	226	188.13	0.00133	0.1682	P	Sobic.001G002500, Sobic.001G035000, Sobic.001G035100, Sobic.001G040200, Sobic.001G044200, Sobic.001G055400, Sobic.001G079500, Sobic.001G086500, Sobic.001G104500, Sobic.001G139800, Sobic.001G143100, Sobic.001G174100, Sobic.001G252800, Sobic.001G259600, Sobic.001G259700, Sobic.001G259900, Sobic.001G286700, Sobic.001G296300, Sobic.001G304500, Sobic.001G316900, Sobic.001G330100, Sobic.001G341400, Sob…	SOBIC.001G002500, SOBIC.001G035000, SOBIC.001G035100, SOBIC.001G040200, SOBIC.001G044200, SOBIC.001G055400, SOBIC.001G079500, SOBIC.001G086500, SOBIC.001G104500, SOBIC.001G139800, SOBIC.001G143100, SOBIC.001G174100, SOBIC.001G252800, SOBIC.001G259600, SOBIC.001G259700, SOBIC.001G259900, SOBIC.001G286700, SOBIC.001G296300, SOBIC.001G304500, SOBIC.001G316900, SOBIC.001G330100, SOBIC.001G341400, SOB…
GO:0032787	monocarboxylic acid metabolic process	552	80	57.79	0.00159	0.1963	P	Sobic.001G030600, Sobic.001G044400, Sobic.001G077400, Sobic.001G125900, Sobic.001G280700, Sobic.001G325400, Sobic.002G085700, Sobic.002G160300, Sobic.002G265600, Sobic.002G265800, Sobic.002G268500, Sobic.002G311300, Sobic.002G311601, Sobic.002G311700, Sobic.002G369600, Sobic.003G025000, Sobic.003G042900, Sobic.003G047700, Sobic.003G184900, Sobic.003G223600, Sobic.003G232900, Sobic.003G267900, Sob…	SOBIC.001G030600, SOBIC.001G044400, SOBIC.001G077400, SOBIC.001G125900, SOBIC.001G280700, SOBIC.001G325400, SOBIC.002G085700, SOBIC.002G160300, SOBIC.002G265600, SOBIC.002G265800, SOBIC.002G268500, SOBIC.002G311300, SOBIC.002G311601, SOBIC.002G311700, SOBIC.002G369600, SOBIC.003G025000, SOBIC.003G042900, SOBIC.003G047700, SOBIC.003G184900, SOBIC.003G223600, SOBIC.003G232900, SOBIC.003G267900, SOB…
GO:0004097	catechol oxidase activity	10	5	1.02	0.00176	0.143	F	Sobic.006G007450, Sobic.006G007600, Sobic.006G181300, Sobic.007G068300, Sobic.007G068700	SOBIC.006G007450, SOBIC.006G007600, SOBIC.006G181300, SOBIC.007G068300, SOBIC.007G068700
GO:0006351	transcription, DNA-templated	1713	215	179.34	0.00194	0.2339	P	Sobic.001G002500, Sobic.001G035000, Sobic.001G035100, Sobic.001G040200, Sobic.001G055400, Sobic.001G079500, Sobic.001G086500, Sobic.001G104500, Sobic.001G139800, Sobic.001G143100, Sobic.001G174100, Sobic.001G252800, Sobic.001G286700, Sobic.001G296300, Sobic.001G304500, Sobic.001G316900, Sobic.001G330100, Sobic.001G341400, Sobic.001G350300, Sobic.001G365266, Sobic.001G381300, Sobic.001G386000, Sob…	SOBIC.001G002500, SOBIC.001G035000, SOBIC.001G035100, SOBIC.001G040200, SOBIC.001G055400, SOBIC.001G079500, SOBIC.001G086500, SOBIC.001G104500, SOBIC.001G139800, SOBIC.001G143100, SOBIC.001G174100, SOBIC.001G252800, SOBIC.001G286700, SOBIC.001G296300, SOBIC.001G304500, SOBIC.001G316900, SOBIC.001G330100, SOBIC.001G341400, SOBIC.001G350300, SOBIC.001G365266, SOBIC.001G381300, SOBIC.001G386000, SOB…
GO:0001871	pattern binding	171	30	17.4	0.00211	0.1611	F	Sobic.001G085200, Sobic.001G150200, Sobic.001G445700, Sobic.002G023000, Sobic.002G249600, Sobic.002G249700, Sobic.002G255600, Sobic.003G081100, Sobic.003G097100, Sobic.003G161700, Sobic.003G175100, Sobic.003G262900, Sobic.003G421500, Sobic.004G008100, Sobic.004G152300, Sobic.004G219700, Sobic.004G223400, Sobic.004G223500, Sobic.004G338200, Sobic.005G167800, Sobic.005G222700, Sobic.006G069200, Sob…	SOBIC.001G085200, SOBIC.001G150200, SOBIC.001G445700, SOBIC.002G023000, SOBIC.002G249600, SOBIC.002G249700, SOBIC.002G255600, SOBIC.003G081100, SOBIC.003G097100, SOBIC.003G161700, SOBIC.003G175100, SOBIC.003G262900, SOBIC.003G421500, SOBIC.004G008100, SOBIC.004G152300, SOBIC.004G219700, SOBIC.004G223400, SOBIC.004G223500, SOBIC.004G338200, SOBIC.005G167800, SOBIC.005G222700, SOBIC.006G069200, SOB…
GO:0030247	polysaccharide binding	171	30	17.4	0.00211	0.1611	F	Sobic.001G085200, Sobic.001G150200, Sobic.001G445700, Sobic.002G023000, Sobic.002G249600, Sobic.002G249700, Sobic.002G255600, Sobic.003G081100, Sobic.003G097100, Sobic.003G161700, Sobic.003G175100, Sobic.003G262900, Sobic.003G421500, Sobic.004G008100, Sobic.004G152300, Sobic.004G219700, Sobic.004G223400, Sobic.004G223500, Sobic.004G338200, Sobic.005G167800, Sobic.005G222700, Sobic.006G069200, Sob…	SOBIC.001G085200, SOBIC.001G150200, SOBIC.001G445700, SOBIC.002G023000, SOBIC.002G249600, SOBIC.002G249700, SOBIC.002G255600, SOBIC.003G081100, SOBIC.003G097100, SOBIC.003G161700, SOBIC.003G175100, SOBIC.003G262900, SOBIC.003G421500, SOBIC.004G008100, SOBIC.004G152300, SOBIC.004G219700, SOBIC.004G223400, SOBIC.004G223500, SOBIC.004G338200, SOBIC.005G167800, SOBIC.005G222700, SOBIC.006G069200, SOB…
GO:0005886	plasma membrane	1902	208	173.79	0.00233	0.2909	C	Sobic.001G034100, Sobic.001G046400, Sobic.001G052200, Sobic.001G064900, Sobic.001G085200, Sobic.001G119100, Sobic.001G119200, Sobic.001G141800, Sobic.001G150200, Sobic.001G157200, Sobic.001G160800, Sobic.001G234900, Sobic.001G277600, Sobic.001G280300, Sobic.001G307000, Sobic.001G308100, Sobic.001G332900, Sobic.001G357500, Sobic.001G357700, Sobic.001G386400, Sobic.001G399900, Sobic.001G403200, Sob…	SOBIC.001G034100, SOBIC.001G046400, SOBIC.001G052200, SOBIC.001G064900, SOBIC.001G085200, SOBIC.001G119100, SOBIC.001G119200, SOBIC.001G141800, SOBIC.001G150200, SOBIC.001G157200, SOBIC.001G160800, SOBIC.001G234900, SOBIC.001G277600, SOBIC.001G280300, SOBIC.001G307000, SOBIC.001G308100, SOBIC.001G332900, SOBIC.001G357500, SOBIC.001G357700, SOBIC.001G386400, SOBIC.001G399900, SOBIC.001G403200, SOB…
GO:0055114	oxidation-reduction process	1768	220	185.1	0.00264	0.3042	P	Sobic.001G012000, Sobic.001G062300, Sobic.001G077400, Sobic.001G080300, Sobic.001G082200, Sobic.001G125700, Sobic.001G125900, Sobic.001G137900, Sobic.001G147650, Sobic.001G164100, Sobic.001G166401, Sobic.001G166500, Sobic.001G195100, Sobic.001G195300, Sobic.001G235500, Sobic.001G235800, Sobic.001G248500, Sobic.001G263900, Sobic.001G280700, Sobic.001G302732, Sobic.001G304700, Sobic.001G307400, Sob…	SOBIC.001G012000, SOBIC.001G062300, SOBIC.001G077400, SOBIC.001G080300, SOBIC.001G082200, SOBIC.001G125700, SOBIC.001G125900, SOBIC.001G137900, SOBIC.001G147650, SOBIC.001G164100, SOBIC.001G166401, SOBIC.001G166500, SOBIC.001G195100, SOBIC.001G195300, SOBIC.001G235500, SOBIC.001G235800, SOBIC.001G248500, SOBIC.001G263900, SOBIC.001G280700, SOBIC.001G302732, SOBIC.001G304700, SOBIC.001G307400, SOB…
GO:1901700	response to oxygen-containing compound	821	111	85.95	0.00264	0.3042	P	Sobic.001G077400, Sobic.001G079500, Sobic.001G095700, Sobic.001G104900, Sobic.001G259600, Sobic.001G259700, Sobic.001G259900, Sobic.001G304700, Sobic.001G314300, Sobic.001G368000, Sobic.001G391300, Sobic.001G391500, Sobic.001G401300, Sobic.001G406300, Sobic.001G416200, Sobic.001G424400, Sobic.001G438000, Sobic.001G449600, Sobic.001G471100, Sobic.001G482700, Sobic.001G482800, Sobic.001G508800, Sob…	SOBIC.001G077400, SOBIC.001G079500, SOBIC.001G095700, SOBIC.001G104900, SOBIC.001G259600, SOBIC.001G259700, SOBIC.001G259900, SOBIC.001G304700, SOBIC.001G314300, SOBIC.001G368000, SOBIC.001G391300, SOBIC.001G391500, SOBIC.001G401300, SOBIC.001G406300, SOBIC.001G416200, SOBIC.001G424400, SOBIC.001G438000, SOBIC.001G449600, SOBIC.001G471100, SOBIC.001G482700, SOBIC.001G482800, SOBIC.001G508800, SOB…
GO:0009751	response to salicylic acid	92	19	9.63	0.00281	0.3167	P	Sobic.001G314300, Sobic.001G391500, Sobic.001G471100, Sobic.002G202700, Sobic.002G202800, Sobic.002G418900, Sobic.003G337800, Sobic.003G361100, Sobic.003G385100, Sobic.004G065900, Sobic.004G070900, Sobic.004G215500, Sobic.004G310600, Sobic.006G190100, Sobic.006G199800, Sobic.006G267000, Sobic.008G060300, Sobic.009G032000, Sobic.010G209200	SOBIC.001G314300, SOBIC.001G391500, SOBIC.001G471100, SOBIC.002G202700, SOBIC.002G202800, SOBIC.002G418900, SOBIC.003G337800, SOBIC.003G361100, SOBIC.003G385100, SOBIC.004G065900, SOBIC.004G070900, SOBIC.004G215500, SOBIC.004G310600, SOBIC.006G190100, SOBIC.006G199800, SOBIC.006G267000, SOBIC.008G060300, SOBIC.009G032000, SOBIC.010G209200
GO:0004364	glutathione transferase activity	116	22	11.8	0.00295	0.2186	F	Sobic.001G066000, Sobic.001G317200, Sobic.001G318000, Sobic.001G318200, Sobic.001G318500, Sobic.001G318700, Sobic.001G319200, Sobic.001G319500, Sobic.001G412700, Sobic.002G168000, Sobic.002G361100, Sobic.003G164800, Sobic.003G264400, Sobic.003G264500, Sobic.003G425850, Sobic.003G426200, Sobic.003G426400, Sobic.005G212700, Sobic.008G079300, Sobic.009G017732, Sobic.009G043700, Sobic.009G137500	SOBIC.001G066000, SOBIC.001G317200, SOBIC.001G318000, SOBIC.001G318200, SOBIC.001G318500, SOBIC.001G318700, SOBIC.001G319200, SOBIC.001G319500, SOBIC.001G412700, SOBIC.002G168000, SOBIC.002G361100, SOBIC.003G164800, SOBIC.003G264400, SOBIC.003G264500, SOBIC.003G425850, SOBIC.003G426200, SOBIC.003G426400, SOBIC.005G212700, SOBIC.008G079300, SOBIC.009G017732, SOBIC.009G043700, SOBIC.009G137500
GO:0042537	benzene-containing compound metabolic process	25	8	2.62	0.003	0.331	P	Sobic.002G361100, Sobic.003G184900, Sobic.004G220500, Sobic.004G220600, Sobic.004G220700, Sobic.006G148900, Sobic.006G190100, Sobic.009G227800	SOBIC.002G361100, SOBIC.003G184900, SOBIC.004G220500, SOBIC.004G220600, SOBIC.004G220700, SOBIC.006G148900, SOBIC.006G190100, SOBIC.009G227800
GO:0000959	mitochondrial RNA metabolic process	20	7	2.09	0.00308	0.3327	P	Sobic.003G183900, Sobic.003G352100, Sobic.003G433600, Sobic.006G085800, Sobic.006G089900, Sobic.006G153300, Sobic.010G067000	SOBIC.003G183900, SOBIC.003G352100, SOBIC.003G433600, SOBIC.006G085800, SOBIC.006G089900, SOBIC.006G153300, SOBIC.010G067000
GO:0009753	response to jasmonic acid	121	23	12.67	0.00334	0.3534	P	Sobic.001G077400, Sobic.001G259600, Sobic.001G259700, Sobic.001G259900, Sobic.001G482700, Sobic.001G482800, Sobic.002G036100, Sobic.002G214800, Sobic.003G341100, Sobic.004G065900, Sobic.004G070900, Sobic.004G219800, Sobic.004G310600, Sobic.005G136300, Sobic.006G056400, Sobic.006G187900, Sobic.006G199800, Sobic.007G144600, Sobic.008G060300, Sobic.008G064700, Sobic.009G068900, Sobic.009G212800, Sob…	SOBIC.001G077400, SOBIC.001G259600, SOBIC.001G259700, SOBIC.001G259900, SOBIC.001G482700, SOBIC.001G482800, SOBIC.002G036100, SOBIC.002G214800, SOBIC.003G341100, SOBIC.004G065900, SOBIC.004G070900, SOBIC.004G219800, SOBIC.004G310600, SOBIC.005G136300, SOBIC.006G056400, SOBIC.006G187900, SOBIC.006G199800, SOBIC.007G144600, SOBIC.008G060300, SOBIC.008G064700, SOBIC.009G068900, SOBIC.009G212800, SOB…
GO:0006749	glutathione metabolic process	122	23	12.77	0.00372	0.3858	P	Sobic.001G066000, Sobic.001G317200, Sobic.001G318000, Sobic.001G318200, Sobic.001G318500, Sobic.001G318700, Sobic.001G319200, Sobic.001G319500, Sobic.001G412700, Sobic.002G168000, Sobic.002G361100, Sobic.003G070800, Sobic.003G164800, Sobic.003G264400, Sobic.003G264500, Sobic.003G425850, Sobic.003G426200, Sobic.003G426400, Sobic.005G212700, Sobic.008G079300, Sobic.009G017732, Sobic.009G043700, Sob…	SOBIC.001G066000, SOBIC.001G317200, SOBIC.001G318000, SOBIC.001G318200, SOBIC.001G318500, SOBIC.001G318700, SOBIC.001G319200, SOBIC.001G319500, SOBIC.001G412700, SOBIC.002G168000, SOBIC.002G361100, SOBIC.003G070800, SOBIC.003G164800, SOBIC.003G264400, SOBIC.003G264500, SOBIC.003G425850, SOBIC.003G426200, SOBIC.003G426400, SOBIC.005G212700, SOBIC.008G079300, SOBIC.009G017732, SOBIC.009G043700, SOB…
GO:0010033	response to organic substance	1107	143	115.89	0.00406	0.405	P	Sobic.001G002500, Sobic.001G077400, Sobic.001G079500, Sobic.001G138000, Sobic.001G144900, Sobic.001G146200, Sobic.001G146400, Sobic.001G146500, Sobic.001G196900, Sobic.001G259600, Sobic.001G259700, Sobic.001G259900, Sobic.001G314300, Sobic.001G368000, Sobic.001G391300, Sobic.001G391500, Sobic.001G397900, Sobic.001G401300, Sobic.001G406300, Sobic.001G416200, Sobic.001G424400, Sobic.001G449300, Sob…	SOBIC.001G002500, SOBIC.001G077400, SOBIC.001G079500, SOBIC.001G138000, SOBIC.001G144900, SOBIC.001G146200, SOBIC.001G146400, SOBIC.001G146500, SOBIC.001G196900, SOBIC.001G259600, SOBIC.001G259700, SOBIC.001G259900, SOBIC.001G314300, SOBIC.001G368000, SOBIC.001G391300, SOBIC.001G391500, SOBIC.001G397900, SOBIC.001G401300, SOBIC.001G406300, SOBIC.001G416200, SOBIC.001G424400, SOBIC.001G449300, SOB…
GO:0015706	nitrate transport	16	6	1.68	0.00413	0.405	P	Sobic.003G188200, Sobic.003G270800, Sobic.003G375800, Sobic.004G202400, Sobic.004G260500, Sobic.006G121200	SOBIC.003G188200, SOBIC.003G270800, SOBIC.003G375800, SOBIC.004G202400, SOBIC.004G260500, SOBIC.006G121200
GO:0001101	response to acid chemical	630	87	65.96	0.00414	0.405	P	Sobic.001G077400, Sobic.001G079500, Sobic.001G095700, Sobic.001G259600, Sobic.001G259700, Sobic.001G259900, Sobic.001G304700, Sobic.001G314300, Sobic.001G368000, Sobic.001G391300, Sobic.001G391500, Sobic.001G401300, Sobic.001G406300, Sobic.001G424400, Sobic.001G471100, Sobic.001G482700, Sobic.001G482800, Sobic.001G508800, Sobic.002G036100, Sobic.002G185000, Sobic.002G202700, Sobic.002G202800, Sob…	SOBIC.001G077400, SOBIC.001G079500, SOBIC.001G095700, SOBIC.001G259600, SOBIC.001G259700, SOBIC.001G259900, SOBIC.001G304700, SOBIC.001G314300, SOBIC.001G368000, SOBIC.001G391300, SOBIC.001G391500, SOBIC.001G401300, SOBIC.001G406300, SOBIC.001G424400, SOBIC.001G471100, SOBIC.001G482700, SOBIC.001G482800, SOBIC.001G508800, SOBIC.002G036100, SOBIC.002G185000, SOBIC.002G202700, SOBIC.002G202800, SOB…
GO:0003714	transcription corepressor activity	27	8	2.75	0.00427	0.3073	F	Sobic.001G259600, Sobic.001G259700, Sobic.001G259900, Sobic.001G482700, Sobic.001G482800, Sobic.002G036100, Sobic.002G214800, Sobic.006G056400	SOBIC.001G259600, SOBIC.001G259700, SOBIC.001G259900, SOBIC.001G482700, SOBIC.001G482800, SOBIC.002G036100, SOBIC.002G214800, SOBIC.006G056400
GO:0019438	aromatic compound biosynthetic process	2244	271	234.93	0.00441	0.4234	P	Sobic.001G002500, Sobic.001G035000, Sobic.001G035100, Sobic.001G040200, Sobic.001G055400, Sobic.001G056400, Sobic.001G056500, Sobic.001G079500, Sobic.001G086500, Sobic.001G104500, Sobic.001G138000, Sobic.001G139800, Sobic.001G143100, Sobic.001G174100, Sobic.001G252800, Sobic.001G259600, Sobic.001G259700, Sobic.001G259900, Sobic.001G286700, Sobic.001G296300, Sobic.001G304500, Sobic.001G316900, Sob…	SOBIC.001G002500, SOBIC.001G035000, SOBIC.001G035100, SOBIC.001G040200, SOBIC.001G055400, SOBIC.001G056400, SOBIC.001G056500, SOBIC.001G079500, SOBIC.001G086500, SOBIC.001G104500, SOBIC.001G138000, SOBIC.001G139800, SOBIC.001G143100, SOBIC.001G174100, SOBIC.001G252800, SOBIC.001G259600, SOBIC.001G259700, SOBIC.001G259900, SOBIC.001G286700, SOBIC.001G296300, SOBIC.001G304500, SOBIC.001G316900, SOB…
GO:0016746	transferase activity, transferring acyl groups	446	63	45.37	0.00457	0.3198	F	Sobic.001G059150, Sobic.001G059300, Sobic.001G059400, Sobic.001G079600, Sobic.001G103800, Sobic.001G280000, Sobic.001G288200, Sobic.001G463900, Sobic.001G470000, Sobic.002G011400, Sobic.002G020100, Sobic.002G175500, Sobic.002G205100, Sobic.002G260000, Sobic.002G268500, Sobic.003G043600, Sobic.003G068300, Sobic.003G070800, Sobic.003G309600, Sobic.003G344200, Sobic.003G385100, Sobic.003G408900, Sob…	SOBIC.001G059150, SOBIC.001G059300, SOBIC.001G059400, SOBIC.001G079600, SOBIC.001G103800, SOBIC.001G280000, SOBIC.001G288200, SOBIC.001G463900, SOBIC.001G470000, SOBIC.002G011400, SOBIC.002G020100, SOBIC.002G175500, SOBIC.002G205100, SOBIC.002G260000, SOBIC.002G268500, SOBIC.003G043600, SOBIC.003G068300, SOBIC.003G070800, SOBIC.003G309600, SOBIC.003G344200, SOBIC.003G385100, SOBIC.003G408900, SOB…
GO:0009607	response to biotic stimulus	508	72	53.18	0.00464	0.4374	P	Sobic.001G012000, Sobic.001G077400, Sobic.001G082200, Sobic.001G104500, Sobic.001G125900, Sobic.001G138000, Sobic.001G144900, Sobic.001G145700, Sobic.001G314300, Sobic.001G369600, Sobic.001G370600, Sobic.001G400700, Sobic.001G400800, Sobic.001G401200, Sobic.001G401300, Sobic.001G406300, Sobic.001G449300, Sobic.001G449600, Sobic.001G471100, Sobic.002G202700, Sobic.002G202800, Sobic.002G225700, Sob…	SOBIC.001G012000, SOBIC.001G077400, SOBIC.001G082200, SOBIC.001G104500, SOBIC.001G125900, SOBIC.001G138000, SOBIC.001G144900, SOBIC.001G145700, SOBIC.001G314300, SOBIC.001G369600, SOBIC.001G370600, SOBIC.001G400700, SOBIC.001G400800, SOBIC.001G401200, SOBIC.001G401300, SOBIC.001G406300, SOBIC.001G449300, SOBIC.001G449600, SOBIC.001G471100, SOBIC.002G202700, SOBIC.002G202800, SOBIC.002G225700, SOB…
GO:0047372	acylglycerol lipase activity	22	7	2.24	0.0048	0.3268	F	Sobic.003G389400, Sobic.005G186100, Sobic.005G186200, Sobic.005G219000, Sobic.007G158500, Sobic.007G158600, Sobic.007G158800	SOBIC.003G389400, SOBIC.005G186100, SOBIC.005G186200, SOBIC.005G219000, SOBIC.007G158500, SOBIC.007G158600, SOBIC.007G158800
GO:0031225	anchored component of membrane	176	27	16.08	0.00515	0.5626	C	Sobic.001G085200, Sobic.001G119100, Sobic.001G119200, Sobic.001G399900, Sobic.001G431100, Sobic.001G445700, Sobic.002G092500, Sobic.002G092700, Sobic.002G140300, Sobic.002G140400, Sobic.002G233400, Sobic.002G255600, Sobic.002G281100, Sobic.002G368100, Sobic.002G427400, Sobic.003G366200, Sobic.003G421500, Sobic.004G152300, Sobic.004G228500, Sobic.005G180500, Sobic.006G069200, Sobic.006G186300, Sob…	SOBIC.001G085200, SOBIC.001G119100, SOBIC.001G119200, SOBIC.001G399900, SOBIC.001G431100, SOBIC.001G445700, SOBIC.002G092500, SOBIC.002G092700, SOBIC.002G140300, SOBIC.002G140400, SOBIC.002G233400, SOBIC.002G255600, SOBIC.002G281100, SOBIC.002G368100, SOBIC.002G427400, SOBIC.003G366200, SOBIC.003G421500, SOBIC.004G152300, SOBIC.004G228500, SOBIC.005G180500, SOBIC.006G069200, SOBIC.006G186300, SOB…
GO:0000086	G2/M transition of mitotic cell cycle	12	5	1.26	0.00527	0.4794	P	Sobic.001G377700, Sobic.004G321400, Sobic.006G155800, Sobic.007G207700, Sobic.010G215300	SOBIC.001G377700, SOBIC.004G321400, SOBIC.006G155800, SOBIC.007G207700, SOBIC.010G215300
GO:0080156	mitochondrial mRNA modification	12	5	1.26	0.00527	0.4794	P	Sobic.003G352100, Sobic.006G085800, Sobic.006G089900, Sobic.006G153300, Sobic.010G067000	SOBIC.003G352100, SOBIC.006G085800, SOBIC.006G089900, SOBIC.006G153300, SOBIC.010G067000
GO:0045548	phenylalanine ammonia-lyase activity	8	4	0.81	0.00534	0.354	F	Sobic.004G220500, Sobic.004G220600, Sobic.004G220700, Sobic.006G148900	SOBIC.004G220500, SOBIC.004G220600, SOBIC.004G220700, SOBIC.006G148900
GO:0016143	S-glycoside metabolic process	17	6	1.78	0.00583	0.5038	P	Sobic.001G082200, Sobic.001G369600, Sobic.002G206600, Sobic.003G360900, Sobic.004G064400, Sobic.004G064500	SOBIC.001G082200, SOBIC.001G369600, SOBIC.002G206600, SOBIC.003G360900, SOBIC.004G064400, SOBIC.004G064500
GO:0019757	glycosinolate metabolic process	17	6	1.78	0.00583	0.5038	P	Sobic.001G082200, Sobic.001G369600, Sobic.002G206600, Sobic.003G360900, Sobic.004G064400, Sobic.004G064500	SOBIC.001G082200, SOBIC.001G369600, SOBIC.002G206600, SOBIC.003G360900, SOBIC.004G064400, SOBIC.004G064500
GO:0019760	glucosinolate metabolic process	17	6	1.78	0.00583	0.5038	P	Sobic.001G082200, Sobic.001G369600, Sobic.002G206600, Sobic.003G360900, Sobic.004G064400, Sobic.004G064500	SOBIC.001G082200, SOBIC.001G369600, SOBIC.002G206600, SOBIC.003G360900, SOBIC.004G064400, SOBIC.004G064500
GO:0044772	mitotic cell cycle phase transition	28	8	2.93	0.00648	0.5508	P	Sobic.001G377700, Sobic.003G117600, Sobic.004G077100, Sobic.004G321400, Sobic.006G155800, Sobic.007G187700, Sobic.007G207700, Sobic.010G215300	SOBIC.001G377700, SOBIC.003G117600, SOBIC.004G077100, SOBIC.004G321400, SOBIC.006G155800, SOBIC.007G187700, SOBIC.007G207700, SOBIC.010G215300
GO:0003959	NADPH dehydrogenase activity	13	5	1.32	0.00693	0.4408	F	Sobic.006G091700, Sobic.010G084300, Sobic.010G084400, Sobic.010G084600, Sobic.010G084700	SOBIC.006G091700, SOBIC.010G084300, SOBIC.010G084400, SOBIC.010G084600, SOBIC.010G084700
GO:0016757	transferase activity, transferring glycosyl groups	617	82	62.77	0.007	0.4408	F	Sobic.001G030600, Sobic.001G044400, Sobic.001G050800, Sobic.001G084700, Sobic.001G103100, Sobic.001G138200, Sobic.001G284600, Sobic.001G309000, Sobic.001G325400, Sobic.001G391300, Sobic.001G447100, Sobic.002G085700, Sobic.002G116800, Sobic.002G171200, Sobic.002G194500, Sobic.002G210401, Sobic.002G265600, Sobic.002G265800, Sobic.002G311300, Sobic.002G311601, Sobic.002G311700, Sobic.002G334500, Sob…	SOBIC.001G030600, SOBIC.001G044400, SOBIC.001G050800, SOBIC.001G084700, SOBIC.001G103100, SOBIC.001G138200, SOBIC.001G284600, SOBIC.001G309000, SOBIC.001G325400, SOBIC.001G391300, SOBIC.001G447100, SOBIC.002G085700, SOBIC.002G116800, SOBIC.002G171200, SOBIC.002G194500, SOBIC.002G210401, SOBIC.002G265600, SOBIC.002G265800, SOBIC.002G311300, SOBIC.002G311601, SOBIC.002G311700, SOBIC.002G334500, SOB…
GO:0009620	response to fungus	173	29	18.11	0.00717	0.5992	P	Sobic.001G077400, Sobic.001G145700, Sobic.001G314300, Sobic.001G406300, Sobic.001G449300, Sobic.001G449600, Sobic.002G202700, Sobic.002G202800, Sobic.002G225700, Sobic.002G418900, Sobic.003G102300, Sobic.003G137600, Sobic.003G142400, Sobic.003G148300, Sobic.003G341100, Sobic.004G064700, Sobic.004G065900, Sobic.004G070900, Sobic.004G116300, Sobic.005G111400, Sobic.005G139700, Sobic.005G169400, Sob…	SOBIC.001G077400, SOBIC.001G145700, SOBIC.001G314300, SOBIC.001G406300, SOBIC.001G449300, SOBIC.001G449600, SOBIC.002G202700, SOBIC.002G202800, SOBIC.002G225700, SOBIC.002G418900, SOBIC.003G102300, SOBIC.003G137600, SOBIC.003G142400, SOBIC.003G148300, SOBIC.003G341100, SOBIC.004G064700, SOBIC.004G065900, SOBIC.004G070900, SOBIC.004G116300, SOBIC.005G111400, SOBIC.005G139700, SOBIC.005G169400, SOB…
GO:0031347	regulation of defense response	136	24	14.24	0.00728	0.5992	P	Sobic.001G125900, Sobic.001G259600, Sobic.001G259700, Sobic.001G259900, Sobic.001G449300, Sobic.001G482700, Sobic.001G482800, Sobic.002G036100, Sobic.002G202700, Sobic.002G202800, Sobic.002G214800, Sobic.002G418900, Sobic.003G086200, Sobic.003G225900, Sobic.004G065900, Sobic.004G067500, Sobic.006G056400, Sobic.008G060300, Sobic.009G115300, Sobic.009G115400, Sobic.009G115500, Sobic.009G115600, Sob…	SOBIC.001G125900, SOBIC.001G259600, SOBIC.001G259700, SOBIC.001G259900, SOBIC.001G449300, SOBIC.001G482700, SOBIC.001G482800, SOBIC.002G036100, SOBIC.002G202700, SOBIC.002G202800, SOBIC.002G214800, SOBIC.002G418900, SOBIC.003G086200, SOBIC.003G225900, SOBIC.004G065900, SOBIC.004G067500, SOBIC.006G056400, SOBIC.008G060300, SOBIC.009G115300, SOBIC.009G115400, SOBIC.009G115500, SOBIC.009G115600, SOB…
GO:0080090	regulation of primary metabolic process	2042	246	213.78	0.00755	0.6117	P	Sobic.001G002500, Sobic.001G035000, Sobic.001G035100, Sobic.001G040200, Sobic.001G044200, Sobic.001G055400, Sobic.001G079500, Sobic.001G086500, Sobic.001G104500, Sobic.001G139800, Sobic.001G143100, Sobic.001G168500, Sobic.001G174100, Sobic.001G252800, Sobic.001G259600, Sobic.001G259700, Sobic.001G259900, Sobic.001G286700, Sobic.001G296300, Sobic.001G304500, Sobic.001G316900, Sobic.001G324700, Sob…	SOBIC.001G002500, SOBIC.001G035000, SOBIC.001G035100, SOBIC.001G040200, SOBIC.001G044200, SOBIC.001G055400, SOBIC.001G079500, SOBIC.001G086500, SOBIC.001G104500, SOBIC.001G139800, SOBIC.001G143100, SOBIC.001G168500, SOBIC.001G174100, SOBIC.001G252800, SOBIC.001G259600, SOBIC.001G259700, SOBIC.001G259900, SOBIC.001G286700, SOBIC.001G296300, SOBIC.001G304500, SOBIC.001G316900, SOBIC.001G324700, SOB…
GO:0044839	cell cycle G2/M phase transition	13	5	1.36	0.00783	0.6246	P	Sobic.001G377700, Sobic.004G321400, Sobic.006G155800, Sobic.007G207700, Sobic.010G215300	SOBIC.001G377700, SOBIC.004G321400, SOBIC.006G155800, SOBIC.007G207700, SOBIC.010G215300
GO:0098542	defense response to other organism	380	55	39.78	0.00814	0.6395	P	Sobic.001G012000, Sobic.001G077400, Sobic.001G082200, Sobic.001G125900, Sobic.001G145700, Sobic.001G314300, Sobic.001G369600, Sobic.001G406300, Sobic.001G449300, Sobic.001G449600, Sobic.001G471100, Sobic.002G202700, Sobic.002G202800, Sobic.002G225700, Sobic.002G232800, Sobic.002G372800, Sobic.002G418900, Sobic.003G086200, Sobic.003G102300, Sobic.003G137600, Sobic.003G142400, Sobic.003G184900, Sob…	SOBIC.001G012000, SOBIC.001G077400, SOBIC.001G082200, SOBIC.001G125900, SOBIC.001G145700, SOBIC.001G314300, SOBIC.001G369600, SOBIC.001G406300, SOBIC.001G449300, SOBIC.001G449600, SOBIC.001G471100, SOBIC.002G202700, SOBIC.002G202800, SOBIC.002G225700, SOBIC.002G232800, SOBIC.002G372800, SOBIC.002G418900, SOBIC.003G086200, SOBIC.003G102300, SOBIC.003G137600, SOBIC.003G142400, SOBIC.003G184900, SOB…
GO:0046658	anchored component of plasma membrane	167	25	15.26	0.0094	0.9128	C	Sobic.001G085200, Sobic.001G119100, Sobic.001G119200, Sobic.001G399900, Sobic.001G431100, Sobic.001G445700, Sobic.002G092500, Sobic.002G092700, Sobic.002G140300, Sobic.002G140400, Sobic.002G233400, Sobic.002G255600, Sobic.002G281100, Sobic.003G366200, Sobic.003G421500, Sobic.004G152300, Sobic.004G228500, Sobic.005G180500, Sobic.006G069200, Sobic.006G186300, Sobic.006G274300, Sobic.007G100600, Sob…	SOBIC.001G085200, SOBIC.001G119100, SOBIC.001G119200, SOBIC.001G399900, SOBIC.001G431100, SOBIC.001G445700, SOBIC.002G092500, SOBIC.002G092700, SOBIC.002G140300, SOBIC.002G140400, SOBIC.002G233400, SOBIC.002G255600, SOBIC.002G281100, SOBIC.003G366200, SOBIC.003G421500, SOBIC.004G152300, SOBIC.004G228500, SOBIC.005G180500, SOBIC.006G069200, SOBIC.006G186300, SOBIC.006G274300, SOBIC.007G100600, SOB…
GO:0006790	sulfur compound metabolic process	294	44	30.78	0.00951	0.736	P	Sobic.001G066000, Sobic.001G082200, Sobic.001G094300, Sobic.001G134900, Sobic.001G138000, Sobic.001G317200, Sobic.001G318000, Sobic.001G318200, Sobic.001G318500, Sobic.001G318700, Sobic.001G319200, Sobic.001G319500, Sobic.001G369600, Sobic.001G412700, Sobic.001G470000, Sobic.001G496300, Sobic.002G168000, Sobic.002G206600, Sobic.002G314300, Sobic.002G361100, Sobic.003G070800, Sobic.003G164800, Sob…	SOBIC.001G066000, SOBIC.001G082200, SOBIC.001G094300, SOBIC.001G134900, SOBIC.001G138000, SOBIC.001G317200, SOBIC.001G318000, SOBIC.001G318200, SOBIC.001G318500, SOBIC.001G318700, SOBIC.001G319200, SOBIC.001G319500, SOBIC.001G369600, SOBIC.001G412700, SOBIC.001G470000, SOBIC.001G496300, SOBIC.002G168000, SOBIC.002G206600, SOBIC.002G314300, SOBIC.002G361100, SOBIC.003G070800, SOBIC.003G164800, SOB…
GO:0043090	amino acid import	9	4	0.94	0.00979	0.7465	P	Sobic.001G157200, Sobic.003G012300, Sobic.004G311000, Sobic.007G025700	SOBIC.001G157200, SOBIC.003G012300, SOBIC.004G311000, SOBIC.007G025700
GO:0016411	acylglycerol O-acyltransferase activity	14	5	1.42	0.00989	0.5739	F	Sobic.002G260000, Sobic.003G309600, Sobic.006G221500, Sobic.009G226600, Sobic.010G170000	SOBIC.002G260000, SOBIC.003G309600, SOBIC.006G221500, SOBIC.009G226600, SOBIC.010G170000
GO:0008171	O-methyltransferase activity	70	14	7.12	0.00998	0.5739	F	Sobic.002G079300, Sobic.002G079500, Sobic.003G298500, Sobic.004G128400, Sobic.005G216100, Sobic.005G216200, Sobic.007G058800, Sobic.007G059100, Sobic.007G170500, Sobic.008G061401, Sobic.009G197600, Sobic.009G198000, Sobic.010G230800, Sobic.010G231000	SOBIC.002G079300, SOBIC.002G079500, SOBIC.003G298500, SOBIC.004G128400, SOBIC.005G216100, SOBIC.005G216200, SOBIC.007G058800, SOBIC.007G059100, SOBIC.007G170500, SOBIC.008G061401, SOBIC.009G197600, SOBIC.009G198000, SOBIC.010G230800, SOBIC.010G231000
GO:0044770	cell cycle phase transition	30	8	3.14	0.01011	0.7597	P	Sobic.001G377700, Sobic.003G117600, Sobic.004G077100, Sobic.004G321400, Sobic.006G155800, Sobic.007G187700, Sobic.007G207700, Sobic.010G215300	SOBIC.001G377700, SOBIC.003G117600, SOBIC.004G077100, SOBIC.004G321400, SOBIC.006G155800, SOBIC.007G187700, SOBIC.007G207700, SOBIC.010G215300
GO:0004459	L-lactate dehydrogenase activity	2	2	0.2	0.01034	0.5739	F	Sobic.004G004400, Sobic.004G004500	SOBIC.004G004400, SOBIC.004G004500
GO:0035175	histone kinase activity (H3-S10 specific)	2	2	0.2	0.01034	0.5739	F	Sobic.001G078600, Sobic.004G216200	SOBIC.001G078600, SOBIC.004G216200
GO:0052635	C-20 gibberellin 2-beta-dioxygenase activity	2	2	0.2	0.01034	0.5739	F	Sobic.002G003100, Sobic.004G222500	SOBIC.002G003100, SOBIC.004G222500
GO:0004620	phospholipase activity	50	11	5.09	0.01048	0.5739	F	Sobic.002G204500, Sobic.002G430500, Sobic.003G389400, Sobic.004G297600, Sobic.005G111400, Sobic.005G186100, Sobic.005G186200, Sobic.005G219000, Sobic.007G158500, Sobic.007G158600, Sobic.007G158800	SOBIC.002G204500, SOBIC.002G430500, SOBIC.003G389400, SOBIC.004G297600, SOBIC.005G111400, SOBIC.005G186100, SOBIC.005G186200, SOBIC.005G219000, SOBIC.007G158500, SOBIC.007G158600, SOBIC.007G158800
GO:0006793	phosphorus metabolic process	2147	256	224.77	0.01049	0.7672	P	Sobic.001G032300, Sobic.001G032400, Sobic.001G052200, Sobic.001G073800, Sobic.001G074800, Sobic.001G074900, Sobic.001G078600, Sobic.001G081600, Sobic.001G141800, Sobic.001G142000, Sobic.001G150200, Sobic.001G152600, Sobic.001G156600, Sobic.001G224000, Sobic.001G236900, Sobic.001G237100, Sobic.001G273500, Sobic.001G277600, Sobic.001G280300, Sobic.001G295400, Sobic.001G306000, Sobic.001G332900, Sob…	SOBIC.001G032300, SOBIC.001G032400, SOBIC.001G052200, SOBIC.001G073800, SOBIC.001G074800, SOBIC.001G074900, SOBIC.001G078600, SOBIC.001G081600, SOBIC.001G141800, SOBIC.001G142000, SOBIC.001G150200, SOBIC.001G152600, SOBIC.001G156600, SOBIC.001G224000, SOBIC.001G236900, SOBIC.001G237100, SOBIC.001G273500, SOBIC.001G277600, SOBIC.001G280300, SOBIC.001G295400, SOBIC.001G306000, SOBIC.001G332900, SOB…
GO:0031323	regulation of cellular metabolic process	2094	250	219.22	0.01078	0.7672	P	Sobic.001G002500, Sobic.001G035000, Sobic.001G035100, Sobic.001G040200, Sobic.001G044200, Sobic.001G055400, Sobic.001G079500, Sobic.001G086500, Sobic.001G104500, Sobic.001G139800, Sobic.001G143100, Sobic.001G168500, Sobic.001G174100, Sobic.001G252800, Sobic.001G259600, Sobic.001G259700, Sobic.001G259900, Sobic.001G286700, Sobic.001G296300, Sobic.001G304500, Sobic.001G316900, Sobic.001G324700, Sob…	SOBIC.001G002500, SOBIC.001G035000, SOBIC.001G035100, SOBIC.001G040200, SOBIC.001G044200, SOBIC.001G055400, SOBIC.001G079500, SOBIC.001G086500, SOBIC.001G104500, SOBIC.001G139800, SOBIC.001G143100, SOBIC.001G168500, SOBIC.001G174100, SOBIC.001G252800, SOBIC.001G259600, SOBIC.001G259700, SOBIC.001G259900, SOBIC.001G286700, SOBIC.001G296300, SOBIC.001G304500, SOBIC.001G316900, SOBIC.001G324700, SOB…
GO:0006805	xenobiotic metabolic process	2	2	0.21	0.01095	0.7672	P	Sobic.003G070800, Sobic.005G172900	SOBIC.003G070800, SOBIC.005G172900
GO:0046244	salicylic acid catabolic process	2	2	0.21	0.01095	0.7672	P	Sobic.006G148900, Sobic.006G190100	SOBIC.006G148900, SOBIC.006G190100
GO:0071466	cellular response to xenobiotic stimulus	2	2	0.21	0.01095	0.7672	P	Sobic.003G070800, Sobic.005G172900	SOBIC.003G070800, SOBIC.005G172900
GO:0009814	defense response, incompatible interaction	97	18	10.16	0.01124	0.7771	P	Sobic.001G145700, Sobic.001G471100, Sobic.002G232800, Sobic.003G086200, Sobic.003G184900, Sobic.003G225900, Sobic.003G361100, Sobic.004G067500, Sobic.004G116300, Sobic.005G169400, Sobic.006G056400, Sobic.006G267000, Sobic.008G060300, Sobic.009G115300, Sobic.009G115400, Sobic.009G115500, Sobic.009G115600, Sobic.010G020200	SOBIC.001G145700, SOBIC.001G471100, SOBIC.002G232800, SOBIC.003G086200, SOBIC.003G184900, SOBIC.003G225900, SOBIC.003G361100, SOBIC.004G067500, SOBIC.004G116300, SOBIC.005G169400, SOBIC.006G056400, SOBIC.006G267000, SOBIC.008G060300, SOBIC.009G115300, SOBIC.009G115400, SOBIC.009G115500, SOBIC.009G115600, SOBIC.010G020200
GO:0006022	aminoglycan metabolic process	50	11	5.23	0.01283	0.8753	P	Sobic.001G134900, Sobic.002G055700, Sobic.003G137600, Sobic.003G244600, Sobic.004G208700, Sobic.006G132300, Sobic.006G132400, Sobic.006G132500, Sobic.006G132700, Sobic.009G130100, Sobic.010G255500	SOBIC.001G134900, SOBIC.002G055700, SOBIC.003G137600, SOBIC.003G244600, SOBIC.004G208700, SOBIC.006G132300, SOBIC.006G132400, SOBIC.006G132500, SOBIC.006G132700, SOBIC.009G130100, SOBIC.010G255500
GO:0016841	ammonia-lyase activity	10	4	1.02	0.01356	0.7268	F	Sobic.004G220500, Sobic.004G220600, Sobic.004G220700, Sobic.006G148900	SOBIC.004G220500, SOBIC.004G220600, SOBIC.004G220700, SOBIC.006G148900
GO:0006796	phosphate-containing compound metabolic process	2123	252	222.26	0.0136	0.9002	P	Sobic.001G032300, Sobic.001G032400, Sobic.001G052200, Sobic.001G073800, Sobic.001G074800, Sobic.001G074900, Sobic.001G078600, Sobic.001G081600, Sobic.001G141800, Sobic.001G142000, Sobic.001G150200, Sobic.001G152600, Sobic.001G156600, Sobic.001G224000, Sobic.001G236900, Sobic.001G237100, Sobic.001G273500, Sobic.001G277600, Sobic.001G280300, Sobic.001G295400, Sobic.001G306000, Sobic.001G332900, Sob…	SOBIC.001G032300, SOBIC.001G032400, SOBIC.001G052200, SOBIC.001G073800, SOBIC.001G074800, SOBIC.001G074900, SOBIC.001G078600, SOBIC.001G081600, SOBIC.001G141800, SOBIC.001G142000, SOBIC.001G150200, SOBIC.001G152600, SOBIC.001G156600, SOBIC.001G224000, SOBIC.001G236900, SOBIC.001G237100, SOBIC.001G273500, SOBIC.001G277600, SOBIC.001G280300, SOBIC.001G295400, SOBIC.001G306000, SOBIC.001G332900, SOB…
GO:0006464	cellular protein modification process	2533	297	265.18	0.01375	0.9002	P	Sobic.001G032300, Sobic.001G032400, Sobic.001G050800, Sobic.001G052200, Sobic.001G059300, Sobic.001G059400, Sobic.001G071300, Sobic.001G073800, Sobic.001G074800, Sobic.001G074900, Sobic.001G078600, Sobic.001G079600, Sobic.001G081600, Sobic.001G106300, Sobic.001G120000, Sobic.001G141800, Sobic.001G150200, Sobic.001G152600, Sobic.001G156600, Sobic.001G224000, Sobic.001G236900, Sobic.001G237100, Sob…	SOBIC.001G032300, SOBIC.001G032400, SOBIC.001G050800, SOBIC.001G052200, SOBIC.001G059300, SOBIC.001G059400, SOBIC.001G071300, SOBIC.001G073800, SOBIC.001G074800, SOBIC.001G074900, SOBIC.001G078600, SOBIC.001G079600, SOBIC.001G081600, SOBIC.001G106300, SOBIC.001G120000, SOBIC.001G141800, SOBIC.001G150200, SOBIC.001G152600, SOBIC.001G156600, SOBIC.001G224000, SOBIC.001G236900, SOBIC.001G237100, SOB…
GO:0036211	protein modification process	2533	297	265.18	0.01375	0.9002	P	Sobic.001G032300, Sobic.001G032400, Sobic.001G050800, Sobic.001G052200, Sobic.001G059300, Sobic.001G059400, Sobic.001G071300, Sobic.001G073800, Sobic.001G074800, Sobic.001G074900, Sobic.001G078600, Sobic.001G079600, Sobic.001G081600, Sobic.001G106300, Sobic.001G120000, Sobic.001G141800, Sobic.001G150200, Sobic.001G152600, Sobic.001G156600, Sobic.001G224000, Sobic.001G236900, Sobic.001G237100, Sob…	SOBIC.001G032300, SOBIC.001G032400, SOBIC.001G050800, SOBIC.001G052200, SOBIC.001G059300, SOBIC.001G059400, SOBIC.001G071300, SOBIC.001G073800, SOBIC.001G074800, SOBIC.001G074900, SOBIC.001G078600, SOBIC.001G079600, SOBIC.001G081600, SOBIC.001G106300, SOBIC.001G120000, SOBIC.001G141800, SOBIC.001G150200, SOBIC.001G152600, SOBIC.001G156600, SOBIC.001G224000, SOBIC.001G236900, SOBIC.001G237100, SOB…
GO:0034654	nucleobase-containing compound biosynthetic process	1943	232	203.42	0.01389	0.9002	P	Sobic.001G002500, Sobic.001G035000, Sobic.001G035100, Sobic.001G040200, Sobic.001G055400, Sobic.001G079500, Sobic.001G086500, Sobic.001G104500, Sobic.001G139800, Sobic.001G143100, Sobic.001G174100, Sobic.001G252800, Sobic.001G259600, Sobic.001G259700, Sobic.001G259900, Sobic.001G286700, Sobic.001G296300, Sobic.001G304500, Sobic.001G316900, Sobic.001G330100, Sobic.001G341400, Sobic.001G350300, Sob…	SOBIC.001G002500, SOBIC.001G035000, SOBIC.001G035100, SOBIC.001G040200, SOBIC.001G055400, SOBIC.001G079500, SOBIC.001G086500, SOBIC.001G104500, SOBIC.001G139800, SOBIC.001G143100, SOBIC.001G174100, SOBIC.001G252800, SOBIC.001G259600, SOBIC.001G259700, SOBIC.001G259900, SOBIC.001G286700, SOBIC.001G296300, SOBIC.001G304500, SOBIC.001G316900, SOBIC.001G330100, SOBIC.001G341400, SOBIC.001G350300, SOB…
GO:0016298	lipase activity	80	15	8.14	0.01409	0.7394	F	Sobic.001G135600, Sobic.002G204500, Sobic.002G394100, Sobic.002G430500, Sobic.003G389400, Sobic.004G297600, Sobic.005G111400, Sobic.005G186100, Sobic.005G186200, Sobic.005G219000, Sobic.007G158500, Sobic.007G158600, Sobic.007G158800, Sobic.007G194800, Sobic.008G000100	SOBIC.001G135600, SOBIC.002G204500, SOBIC.002G394100, SOBIC.002G430500, SOBIC.003G389400, SOBIC.004G297600, SOBIC.005G111400, SOBIC.005G186100, SOBIC.005G186200, SOBIC.005G219000, SOBIC.007G158500, SOBIC.007G158600, SOBIC.007G158800, SOBIC.007G194800, SOBIC.008G000100
GO:0005887	integral component of plasma membrane	235	32	21.47	0.01444	1	C	Sobic.001G157200, Sobic.001G234900, Sobic.001G357500, Sobic.001G357700, Sobic.001G469600, Sobic.001G470600, Sobic.002G201900, Sobic.003G007200, Sobic.003G098100, Sobic.003G249000, Sobic.003G278600, Sobic.003G317700, Sobic.003G370400, Sobic.004G188800, Sobic.004G217800, Sobic.005G041300, Sobic.005G171200, Sobic.005G196300, Sobic.005G196700, Sobic.006G026900, Sobic.006G084600, Sobic.006G102700, Sob…	SOBIC.001G157200, SOBIC.001G234900, SOBIC.001G357500, SOBIC.001G357700, SOBIC.001G469600, SOBIC.001G470600, SOBIC.002G201900, SOBIC.003G007200, SOBIC.003G098100, SOBIC.003G249000, SOBIC.003G278600, SOBIC.003G317700, SOBIC.003G370400, SOBIC.004G188800, SOBIC.004G217800, SOBIC.005G041300, SOBIC.005G171200, SOBIC.005G196300, SOBIC.005G196700, SOBIC.006G026900, SOBIC.006G084600, SOBIC.006G102700, SOB…
GO:0008061	chitin binding	39	9	3.97	0.0145	0.7454	F	Sobic.002G055700, Sobic.003G244600, Sobic.004G076100, Sobic.004G208700, Sobic.006G132300, Sobic.006G132400, Sobic.006G132500, Sobic.006G132700, Sobic.009G130100	SOBIC.002G055700, SOBIC.003G244600, SOBIC.004G076100, SOBIC.004G208700, SOBIC.006G132300, SOBIC.006G132400, SOBIC.006G132500, SOBIC.006G132700, SOBIC.009G130100
GO:0006559	L-phenylalanine catabolic process	10	4	1.05	0.01497	0.9466	P	Sobic.004G220500, Sobic.004G220600, Sobic.004G220700, Sobic.006G148900	SOBIC.004G220500, SOBIC.004G220600, SOBIC.004G220700, SOBIC.006G148900
GO:1902222	erythrose 4-phosphate/phosphoenolpyruvate family amino acid catabolic process	10	4	1.05	0.01497	0.9466	P	Sobic.004G220500, Sobic.004G220600, Sobic.004G220700, Sobic.006G148900	SOBIC.004G220500, SOBIC.004G220600, SOBIC.004G220700, SOBIC.006G148900
GO:1901362	organic cyclic compound biosynthetic process	2339	275	244.87	0.01567	0.9789	P	Sobic.001G002500, Sobic.001G035000, Sobic.001G035100, Sobic.001G040200, Sobic.001G046500, Sobic.001G046700, Sobic.001G055400, Sobic.001G056400, Sobic.001G056500, Sobic.001G079500, Sobic.001G086500, Sobic.001G104500, Sobic.001G118700, Sobic.001G138000, Sobic.001G139800, Sobic.001G143100, Sobic.001G164100, Sobic.001G174100, Sobic.001G252800, Sobic.001G259600, Sobic.001G259700, Sobic.001G259900, Sob…	SOBIC.001G002500, SOBIC.001G035000, SOBIC.001G035100, SOBIC.001G040200, SOBIC.001G046500, SOBIC.001G046700, SOBIC.001G055400, SOBIC.001G056400, SOBIC.001G056500, SOBIC.001G079500, SOBIC.001G086500, SOBIC.001G104500, SOBIC.001G118700, SOBIC.001G138000, SOBIC.001G139800, SOBIC.001G143100, SOBIC.001G164100, SOBIC.001G174100, SOBIC.001G252800, SOBIC.001G259600, SOBIC.001G259700, SOBIC.001G259900, SOB…
GO:0043207	response to external biotic stimulus	486	66	50.88	0.01621	0.9845	P	Sobic.001G012000, Sobic.001G077400, Sobic.001G082200, Sobic.001G104500, Sobic.001G125900, Sobic.001G138000, Sobic.001G144900, Sobic.001G145700, Sobic.001G314300, Sobic.001G369600, Sobic.001G370600, Sobic.001G406300, Sobic.001G449300, Sobic.001G449600, Sobic.001G471100, Sobic.002G202700, Sobic.002G202800, Sobic.002G225700, Sobic.002G232800, Sobic.002G372800, Sobic.002G418900, Sobic.003G086200, Sob…	SOBIC.001G012000, SOBIC.001G077400, SOBIC.001G082200, SOBIC.001G104500, SOBIC.001G125900, SOBIC.001G138000, SOBIC.001G144900, SOBIC.001G145700, SOBIC.001G314300, SOBIC.001G369600, SOBIC.001G370600, SOBIC.001G406300, SOBIC.001G449300, SOBIC.001G449600, SOBIC.001G471100, SOBIC.002G202700, SOBIC.002G202800, SOBIC.002G225700, SOBIC.002G232800, SOBIC.002G372800, SOBIC.002G418900, SOBIC.003G086200, SOB…
GO:0051707	response to other organism	486	66	50.88	0.01621	0.9845	P	Sobic.001G012000, Sobic.001G077400, Sobic.001G082200, Sobic.001G104500, Sobic.001G125900, Sobic.001G138000, Sobic.001G144900, Sobic.001G145700, Sobic.001G314300, Sobic.001G369600, Sobic.001G370600, Sobic.001G406300, Sobic.001G449300, Sobic.001G449600, Sobic.001G471100, Sobic.002G202700, Sobic.002G202800, Sobic.002G225700, Sobic.002G232800, Sobic.002G372800, Sobic.002G418900, Sobic.003G086200, Sob…	SOBIC.001G012000, SOBIC.001G077400, SOBIC.001G082200, SOBIC.001G104500, SOBIC.001G125900, SOBIC.001G138000, SOBIC.001G144900, SOBIC.001G145700, SOBIC.001G314300, SOBIC.001G369600, SOBIC.001G370600, SOBIC.001G406300, SOBIC.001G449300, SOBIC.001G449600, SOBIC.001G471100, SOBIC.002G202700, SOBIC.002G202800, SOBIC.002G225700, SOBIC.002G232800, SOBIC.002G372800, SOBIC.002G418900, SOBIC.003G086200, SOB…
GO:0009725	response to hormone	890	113	93.18	0.01633	0.9845	P	Sobic.001G002500, Sobic.001G077400, Sobic.001G079500, Sobic.001G144900, Sobic.001G146200, Sobic.001G146400, Sobic.001G146500, Sobic.001G196900, Sobic.001G259600, Sobic.001G259700, Sobic.001G259900, Sobic.001G368000, Sobic.001G391300, Sobic.001G391500, Sobic.001G397900, Sobic.001G401300, Sobic.001G406300, Sobic.001G424400, Sobic.001G467600, Sobic.001G482700, Sobic.001G482800, Sobic.001G489500, Sob…	SOBIC.001G002500, SOBIC.001G077400, SOBIC.001G079500, SOBIC.001G144900, SOBIC.001G146200, SOBIC.001G146400, SOBIC.001G146500, SOBIC.001G196900, SOBIC.001G259600, SOBIC.001G259700, SOBIC.001G259900, SOBIC.001G368000, SOBIC.001G391300, SOBIC.001G391500, SOBIC.001G397900, SOBIC.001G401300, SOBIC.001G406300, SOBIC.001G424400, SOBIC.001G467600, SOBIC.001G482700, SOBIC.001G482800, SOBIC.001G489500, SOB…
GO:0032559	adenyl ribonucleotide binding	2575	293	261.95	0.01687	0.8499	F	Sobic.001G032300, Sobic.001G032400, Sobic.001G051600, Sobic.001G052200, Sobic.001G073800, Sobic.001G074800, Sobic.001G074900, Sobic.001G078600, Sobic.001G104500, Sobic.001G109700, Sobic.001G139800, Sobic.001G141800, Sobic.001G150200, Sobic.001G152600, Sobic.001G156600, Sobic.001G192800, Sobic.001G200000, Sobic.001G224000, Sobic.001G229850, Sobic.001G236900, Sobic.001G237100, Sobic.001G273500, Sob…	SOBIC.001G032300, SOBIC.001G032400, SOBIC.001G051600, SOBIC.001G052200, SOBIC.001G073800, SOBIC.001G074800, SOBIC.001G074900, SOBIC.001G078600, SOBIC.001G104500, SOBIC.001G109700, SOBIC.001G139800, SOBIC.001G141800, SOBIC.001G150200, SOBIC.001G152600, SOBIC.001G156600, SOBIC.001G192800, SOBIC.001G200000, SOBIC.001G224000, SOBIC.001G229850, SOBIC.001G236900, SOBIC.001G237100, SOBIC.001G273500, SOB…
GO:0000077	DNA damage checkpoint	6	3	0.63	0.01796	1	P	Sobic.001G377700, Sobic.006G155800, Sobic.010G021900	SOBIC.001G377700, SOBIC.006G155800, SOBIC.010G021900
GO:0016554	cytidine to uridine editing	6	3	0.63	0.01796	1	P	Sobic.003G337200, Sobic.010G067000, Sobic.010G092801	SOBIC.003G337200, SOBIC.010G067000, SOBIC.010G092801
GO:0016572	histone phosphorylation	6	3	0.63	0.01796	1	P	Sobic.001G078600, Sobic.004G216200, Sobic.010G215300	SOBIC.001G078600, SOBIC.004G216200, SOBIC.010G215300
GO:0032104	regulation of response to extracellular stimulus	6	3	0.63	0.01796	1	P	Sobic.001G259100, Sobic.003G183600, Sobic.005G117400	SOBIC.001G259100, SOBIC.003G183600, SOBIC.005G117400
GO:0032107	regulation of response to nutrient levels	6	3	0.63	0.01796	1	P	Sobic.001G259100, Sobic.003G183600, Sobic.005G117400	SOBIC.001G259100, SOBIC.003G183600, SOBIC.005G117400
GO:0046209	nitric oxide metabolic process	6	3	0.63	0.01796	1	P	Sobic.004G312500, Sobic.007G153900, Sobic.009G083600	SOBIC.004G312500, SOBIC.007G153900, SOBIC.009G083600
GO:0030554	adenyl nucleotide binding	2579	293	262.35	0.01813	0.8955	F	Sobic.001G032300, Sobic.001G032400, Sobic.001G051600, Sobic.001G052200, Sobic.001G073800, Sobic.001G074800, Sobic.001G074900, Sobic.001G078600, Sobic.001G104500, Sobic.001G109700, Sobic.001G139800, Sobic.001G141800, Sobic.001G150200, Sobic.001G152600, Sobic.001G156600, Sobic.001G192800, Sobic.001G200000, Sobic.001G224000, Sobic.001G229850, Sobic.001G236900, Sobic.001G237100, Sobic.001G273500, Sob…	SOBIC.001G032300, SOBIC.001G032400, SOBIC.001G051600, SOBIC.001G052200, SOBIC.001G073800, SOBIC.001G074800, SOBIC.001G074900, SOBIC.001G078600, SOBIC.001G104500, SOBIC.001G109700, SOBIC.001G139800, SOBIC.001G141800, SOBIC.001G150200, SOBIC.001G152600, SOBIC.001G156600, SOBIC.001G192800, SOBIC.001G200000, SOBIC.001G224000, SOBIC.001G229850, SOBIC.001G236900, SOBIC.001G237100, SOBIC.001G273500, SOB…
GO:0004144	diacylglycerol O-acyltransferase activity	11	4	1.12	0.01961	0.95	F	Sobic.002G260000, Sobic.003G309600, Sobic.009G226600, Sobic.010G170000	SOBIC.002G260000, SOBIC.003G309600, SOBIC.009G226600, SOBIC.010G170000
GO:0010468	regulation of gene expression	1824	217	190.96	0.01981	1	P	Sobic.001G002500, Sobic.001G035000, Sobic.001G035100, Sobic.001G040200, Sobic.001G044200, Sobic.001G055400, Sobic.001G079500, Sobic.001G086500, Sobic.001G104500, Sobic.001G139800, Sobic.001G143100, Sobic.001G174100, Sobic.001G252800, Sobic.001G286700, Sobic.001G296300, Sobic.001G304500, Sobic.001G316900, Sobic.001G330100, Sobic.001G341400, Sobic.001G350300, Sobic.001G365266, Sobic.001G381300, Sob…	SOBIC.001G002500, SOBIC.001G035000, SOBIC.001G035100, SOBIC.001G040200, SOBIC.001G044200, SOBIC.001G055400, SOBIC.001G079500, SOBIC.001G086500, SOBIC.001G104500, SOBIC.001G139800, SOBIC.001G143100, SOBIC.001G174100, SOBIC.001G252800, SOBIC.001G286700, SOBIC.001G296300, SOBIC.001G304500, SOBIC.001G316900, SOBIC.001G330100, SOBIC.001G341400, SOBIC.001G350300, SOBIC.001G365266, SOBIC.001G381300, SOB…
GO:0009867	jasmonic acid mediated signaling pathway	60	12	6.28	0.02008	1	P	Sobic.001G259600, Sobic.001G259700, Sobic.001G259900, Sobic.001G482700, Sobic.001G482800, Sobic.002G036100, Sobic.002G214800, Sobic.004G070900, Sobic.006G056400, Sobic.008G060300, Sobic.009G068900, Sobic.009G212800	SOBIC.001G259600, SOBIC.001G259700, SOBIC.001G259900, SOBIC.001G482700, SOBIC.001G482800, SOBIC.002G036100, SOBIC.002G214800, SOBIC.004G070900, SOBIC.006G056400, SOBIC.008G060300, SOBIC.009G068900, SOBIC.009G212800
GO:0006558	L-phenylalanine metabolic process	16	5	1.68	0.02037	1	P	Sobic.004G220500, Sobic.004G220600, Sobic.004G220700, Sobic.006G066200, Sobic.006G148900	SOBIC.004G220500, SOBIC.004G220600, SOBIC.004G220700, SOBIC.006G066200, SOBIC.006G148900
GO:0009934	regulation of meristem structural organization	16	5	1.68	0.02037	1	P	Sobic.002G050700, Sobic.004G321400, Sobic.006G144700, Sobic.007G207700, Sobic.010G215300	SOBIC.002G050700, SOBIC.004G321400, SOBIC.006G144700, SOBIC.007G207700, SOBIC.010G215300
GO:0031407	oxylipin metabolic process	16	5	1.68	0.02037	1	P	Sobic.001G077400, Sobic.001G125900, Sobic.003G385500, Sobic.003G385900, Sobic.010G084700	SOBIC.001G077400, SOBIC.001G125900, SOBIC.003G385500, SOBIC.003G385900, SOBIC.010G084700
GO:1902221	erythrose 4-phosphate/phosphoenolpyruvate family amino acid metabolic process	16	5	1.68	0.02037	1	P	Sobic.004G220500, Sobic.004G220600, Sobic.004G220700, Sobic.006G066200, Sobic.006G148900	SOBIC.004G220500, SOBIC.004G220600, SOBIC.004G220700, SOBIC.006G066200, SOBIC.006G148900
GO:0003333	amino acid transmembrane transport	96	17	10.05	0.0209	1	P	Sobic.001G157200, Sobic.001G357500, Sobic.001G357700, Sobic.002G079900, Sobic.003G012300, Sobic.003G376000, Sobic.004G256800, Sobic.004G311000, Sobic.005G041300, Sobic.006G084600, Sobic.006G165200, Sobic.007G025700, Sobic.007G087400, Sobic.008G059000, Sobic.008G059200, Sobic.008G059400, Sobic.008G097700	SOBIC.001G157200, SOBIC.001G357500, SOBIC.001G357700, SOBIC.002G079900, SOBIC.003G012300, SOBIC.003G376000, SOBIC.004G256800, SOBIC.004G311000, SOBIC.005G041300, SOBIC.006G084600, SOBIC.006G165200, SOBIC.007G025700, SOBIC.007G087400, SOBIC.008G059000, SOBIC.008G059200, SOBIC.008G059400, SOBIC.008G097700
GO:0010389	regulation of G2/M transition of mitotic cell cycle	11	4	1.15	0.02161	1	P	Sobic.001G377700, Sobic.006G155800, Sobic.007G207700, Sobic.010G215300	SOBIC.001G377700, SOBIC.006G155800, SOBIC.007G207700, SOBIC.010G215300
GO:0031570	DNA integrity checkpoint	11	4	1.15	0.02161	1	P	Sobic.001G377700, Sobic.004G032900, Sobic.006G155800, Sobic.010G021900	SOBIC.001G377700, SOBIC.004G032900, SOBIC.006G155800, SOBIC.010G021900
GO:1900055	regulation of leaf senescence	11	4	1.15	0.02161	1	P	Sobic.004G302200, Sobic.007G182101, Sobic.008G060300, Sobic.010G099400	SOBIC.004G302200, SOBIC.007G182101, SOBIC.008G060300, SOBIC.010G099400
GO:1901988	negative regulation of cell cycle phase transition	11	4	1.15	0.02161	1	P	Sobic.001G377700, Sobic.003G117600, Sobic.004G077100, Sobic.006G155800	SOBIC.001G377700, SOBIC.003G117600, SOBIC.004G077100, SOBIC.006G155800
GO:1901991	negative regulation of mitotic cell cycle phase transition	11	4	1.15	0.02161	1	P	Sobic.001G377700, Sobic.003G117600, Sobic.004G077100, Sobic.006G155800	SOBIC.001G377700, SOBIC.003G117600, SOBIC.004G077100, SOBIC.006G155800
GO:2001057	reactive nitrogen species metabolic process	11	4	1.15	0.02161	1	P	Sobic.004G312500, Sobic.007G153900, Sobic.009G043500, Sobic.009G083600	SOBIC.004G312500, SOBIC.007G153900, SOBIC.009G043500, SOBIC.009G083600
GO:0060255	regulation of macromolecule metabolic process	2111	248	221	0.02225	1	P	Sobic.001G002500, Sobic.001G035000, Sobic.001G035100, Sobic.001G040200, Sobic.001G044200, Sobic.001G055400, Sobic.001G079500, Sobic.001G086500, Sobic.001G104500, Sobic.001G139800, Sobic.001G143100, Sobic.001G168500, Sobic.001G174100, Sobic.001G252800, Sobic.001G259600, Sobic.001G259700, Sobic.001G259900, Sobic.001G286700, Sobic.001G296300, Sobic.001G304500, Sobic.001G316900, Sobic.001G324700, Sob…	SOBIC.001G002500, SOBIC.001G035000, SOBIC.001G035100, SOBIC.001G040200, SOBIC.001G044200, SOBIC.001G055400, SOBIC.001G079500, SOBIC.001G086500, SOBIC.001G104500, SOBIC.001G139800, SOBIC.001G143100, SOBIC.001G168500, SOBIC.001G174100, SOBIC.001G252800, SOBIC.001G259600, SOBIC.001G259700, SOBIC.001G259900, SOBIC.001G286700, SOBIC.001G296300, SOBIC.001G304500, SOBIC.001G316900, SOBIC.001G324700, SOB…
GO:0010103	stomatal complex morphogenesis	22	6	2.3	0.02232	1	P	Sobic.001G507800, Sobic.003G225500, Sobic.003G339600, Sobic.006G233600, Sobic.007G187700, Sobic.008G025600	SOBIC.001G507800, SOBIC.003G225500, SOBIC.003G339600, SOBIC.006G233600, SOBIC.007G187700, SOBIC.008G025600
GO:0050794	regulation of cellular process	3216	368	336.69	0.02351	1	P	Sobic.001G002500, Sobic.001G018400, Sobic.001G035000, Sobic.001G035100, Sobic.001G040200, Sobic.001G044200, Sobic.001G052200, Sobic.001G055400, Sobic.001G078600, Sobic.001G079500, Sobic.001G086500, Sobic.001G104500, Sobic.001G139800, Sobic.001G143100, Sobic.001G150200, Sobic.001G168500, Sobic.001G174100, Sobic.001G248500, Sobic.001G252800, Sobic.001G259100, Sobic.001G259600, Sobic.001G259700, Sob…	SOBIC.001G002500, SOBIC.001G018400, SOBIC.001G035000, SOBIC.001G035100, SOBIC.001G040200, SOBIC.001G044200, SOBIC.001G052200, SOBIC.001G055400, SOBIC.001G078600, SOBIC.001G079500, SOBIC.001G086500, SOBIC.001G104500, SOBIC.001G139800, SOBIC.001G143100, SOBIC.001G150200, SOBIC.001G168500, SOBIC.001G174100, SOBIC.001G248500, SOBIC.001G252800, SOBIC.001G259100, SOBIC.001G259600, SOBIC.001G259700, SOB…
GO:0030896	checkpoint clamp complex	3	2	0.27	0.02351	1	C	Sobic.006G155800, Sobic.010G021900	SOBIC.006G155800, SOBIC.010G021900
GO:0007165	signal transduction	956	119	100.09	0.02413	1	P	Sobic.001G002500, Sobic.001G018400, Sobic.001G052200, Sobic.001G150200, Sobic.001G259600, Sobic.001G259700, Sobic.001G259900, Sobic.001G401300, Sobic.001G406000, Sobic.001G406300, Sobic.001G424400, Sobic.001G432500, Sobic.001G432600, Sobic.001G450500, Sobic.001G471100, Sobic.001G474200, Sobic.001G482700, Sobic.001G482800, Sobic.002G023000, Sobic.002G036100, Sobic.002G092500, Sobic.002G092700, Sob…	SOBIC.001G002500, SOBIC.001G018400, SOBIC.001G052200, SOBIC.001G150200, SOBIC.001G259600, SOBIC.001G259700, SOBIC.001G259900, SOBIC.001G401300, SOBIC.001G406000, SOBIC.001G406300, SOBIC.001G424400, SOBIC.001G432500, SOBIC.001G432600, SOBIC.001G450500, SOBIC.001G471100, SOBIC.001G474200, SOBIC.001G482700, SOBIC.001G482800, SOBIC.002G023000, SOBIC.002G036100, SOBIC.002G092500, SOBIC.002G092700, SOB…
GO:0005811	lipid particle	13	4	1.19	0.02535	1	C	Sobic.001G544400, Sobic.004G281700, Sobic.005G111400, Sobic.010G170000	SOBIC.001G544400, SOBIC.004G281700, SOBIC.005G111400, SOBIC.010G170000
GO:0071395	cellular response to jasmonic acid stimulus	62	12	6.49	0.02555	1	P	Sobic.001G259600, Sobic.001G259700, Sobic.001G259900, Sobic.001G482700, Sobic.001G482800, Sobic.002G036100, Sobic.002G214800, Sobic.004G070900, Sobic.006G056400, Sobic.008G060300, Sobic.009G068900, Sobic.009G212800	SOBIC.001G259600, SOBIC.001G259700, SOBIC.001G259900, SOBIC.001G482700, SOBIC.001G482800, SOBIC.002G036100, SOBIC.002G214800, SOBIC.004G070900, SOBIC.006G056400, SOBIC.008G060300, SOBIC.009G068900, SOBIC.009G212800
GO:0050832	defense response to fungus	144	23	15.08	0.02608	1	P	Sobic.001G077400, Sobic.001G145700, Sobic.001G406300, Sobic.001G449300, Sobic.001G449600, Sobic.002G202700, Sobic.002G225700, Sobic.002G418900, Sobic.003G102300, Sobic.003G137600, Sobic.003G142400, Sobic.003G341100, Sobic.004G070900, Sobic.004G116300, Sobic.005G111400, Sobic.005G139700, Sobic.005G169400, Sobic.006G026200, Sobic.008G060300, Sobic.009G068900, Sobic.009G130100, Sobic.009G212800, Sob…	SOBIC.001G077400, SOBIC.001G145700, SOBIC.001G406300, SOBIC.001G449300, SOBIC.001G449600, SOBIC.002G202700, SOBIC.002G225700, SOBIC.002G418900, SOBIC.003G102300, SOBIC.003G137600, SOBIC.003G142400, SOBIC.003G341100, SOBIC.004G070900, SOBIC.004G116300, SOBIC.005G111400, SOBIC.005G139700, SOBIC.005G169400, SOBIC.006G026200, SOBIC.008G060300, SOBIC.009G068900, SOBIC.009G130100, SOBIC.009G212800, SOB…
GO:0007154	cell communication	1145	140	119.87	0.02614	1	P	Sobic.001G002500, Sobic.001G018400, Sobic.001G052200, Sobic.001G094300, Sobic.001G150200, Sobic.001G259100, Sobic.001G259600, Sobic.001G259700, Sobic.001G259900, Sobic.001G332900, Sobic.001G401300, Sobic.001G406000, Sobic.001G406300, Sobic.001G424400, Sobic.001G428900, Sobic.001G432500, Sobic.001G432600, Sobic.001G450500, Sobic.001G471100, Sobic.001G474200, Sobic.001G482700, Sobic.001G482800, Sob…	SOBIC.001G002500, SOBIC.001G018400, SOBIC.001G052200, SOBIC.001G094300, SOBIC.001G150200, SOBIC.001G259100, SOBIC.001G259600, SOBIC.001G259700, SOBIC.001G259900, SOBIC.001G332900, SOBIC.001G401300, SOBIC.001G406000, SOBIC.001G406300, SOBIC.001G424400, SOBIC.001G428900, SOBIC.001G432500, SOBIC.001G432600, SOBIC.001G450500, SOBIC.001G471100, SOBIC.001G474200, SOBIC.001G482700, SOBIC.001G482800, SOB…
GO:0044700	single organism signaling	959	119	100.4	0.02622	1	P	Sobic.001G002500, Sobic.001G018400, Sobic.001G052200, Sobic.001G150200, Sobic.001G259600, Sobic.001G259700, Sobic.001G259900, Sobic.001G401300, Sobic.001G406000, Sobic.001G406300, Sobic.001G424400, Sobic.001G432500, Sobic.001G432600, Sobic.001G450500, Sobic.001G471100, Sobic.001G474200, Sobic.001G482700, Sobic.001G482800, Sobic.002G023000, Sobic.002G036100, Sobic.002G092500, Sobic.002G092700, Sob…	SOBIC.001G002500, SOBIC.001G018400, SOBIC.001G052200, SOBIC.001G150200, SOBIC.001G259600, SOBIC.001G259700, SOBIC.001G259900, SOBIC.001G401300, SOBIC.001G406000, SOBIC.001G406300, SOBIC.001G424400, SOBIC.001G432500, SOBIC.001G432600, SOBIC.001G450500, SOBIC.001G471100, SOBIC.001G474200, SOBIC.001G482700, SOBIC.001G482800, SOBIC.002G023000, SOBIC.002G036100, SOBIC.002G092500, SOBIC.002G092700, SOB…
GO:0009733	response to auxin	264	38	27.64	0.02654	1	P	Sobic.001G146200, Sobic.001G146400, Sobic.001G146500, Sobic.001G196900, Sobic.001G397900, Sobic.001G489500, Sobic.002G257001, Sobic.002G284600, Sobic.002G361500, Sobic.002G421800, Sobic.003G117600, Sobic.003G306500, Sobic.003G319200, Sobic.003G319900, Sobic.003G403900, Sobic.004G053400, Sobic.004G070900, Sobic.004G156300, Sobic.004G201100, Sobic.004G219800, Sobic.004G302200, Sobic.004G310100, Sob…	SOBIC.001G146200, SOBIC.001G146400, SOBIC.001G146500, SOBIC.001G196900, SOBIC.001G397900, SOBIC.001G489500, SOBIC.002G257001, SOBIC.002G284600, SOBIC.002G361500, SOBIC.002G421800, SOBIC.003G117600, SOBIC.003G306500, SOBIC.003G319200, SOBIC.003G319900, SOBIC.003G403900, SOBIC.004G053400, SOBIC.004G070900, SOBIC.004G156300, SOBIC.004G201100, SOBIC.004G219800, SOBIC.004G302200, SOBIC.004G310100, SOB…
GO:0004568	chitinase activity	43	9	4.37	0.02675	1	F	Sobic.002G055700, Sobic.003G137600, Sobic.003G244600, Sobic.004G208700, Sobic.006G132300, Sobic.006G132400, Sobic.006G132500, Sobic.006G132700, Sobic.009G130100	SOBIC.002G055700, SOBIC.003G137600, SOBIC.003G244600, SOBIC.004G208700, SOBIC.006G132300, SOBIC.006G132400, SOBIC.006G132500, SOBIC.006G132700, SOBIC.009G130100
GO:0023052	signaling	960	119	100.5	0.02694	1	P	Sobic.001G002500, Sobic.001G018400, Sobic.001G052200, Sobic.001G150200, Sobic.001G259600, Sobic.001G259700, Sobic.001G259900, Sobic.001G401300, Sobic.001G406000, Sobic.001G406300, Sobic.001G424400, Sobic.001G432500, Sobic.001G432600, Sobic.001G450500, Sobic.001G471100, Sobic.001G474200, Sobic.001G482700, Sobic.001G482800, Sobic.002G023000, Sobic.002G036100, Sobic.002G092500, Sobic.002G092700, Sob…	SOBIC.001G002500, SOBIC.001G018400, SOBIC.001G052200, SOBIC.001G150200, SOBIC.001G259600, SOBIC.001G259700, SOBIC.001G259900, SOBIC.001G401300, SOBIC.001G406000, SOBIC.001G406300, SOBIC.001G424400, SOBIC.001G432500, SOBIC.001G432600, SOBIC.001G450500, SOBIC.001G471100, SOBIC.001G474200, SOBIC.001G482700, SOBIC.001G482800, SOBIC.002G023000, SOBIC.002G036100, SOBIC.002G092500, SOBIC.002G092700, SOB…
GO:0035639	purine ribonucleoside triphosphate binding	2472	279	251.47	0.02784	1	F	Sobic.001G032300, Sobic.001G032400, Sobic.001G051600, Sobic.001G052200, Sobic.001G073800, Sobic.001G074800, Sobic.001G074900, Sobic.001G078600, Sobic.001G104500, Sobic.001G109700, Sobic.001G139800, Sobic.001G141800, Sobic.001G150200, Sobic.001G152600, Sobic.001G156600, Sobic.001G192800, Sobic.001G224000, Sobic.001G229850, Sobic.001G236900, Sobic.001G237100, Sobic.001G273500, Sobic.001G277600, Sob…	SOBIC.001G032300, SOBIC.001G032400, SOBIC.001G051600, SOBIC.001G052200, SOBIC.001G073800, SOBIC.001G074800, SOBIC.001G074900, SOBIC.001G078600, SOBIC.001G104500, SOBIC.001G109700, SOBIC.001G139800, SOBIC.001G141800, SOBIC.001G150200, SOBIC.001G152600, SOBIC.001G156600, SOBIC.001G192800, SOBIC.001G224000, SOBIC.001G229850, SOBIC.001G236900, SOBIC.001G237100, SOBIC.001G273500, SOBIC.001G277600, SOB…
GO:0009699	phenylpropanoid biosynthetic process	122	20	12.77	0.02829	1	P	Sobic.002G093600, Sobic.002G093700, Sobic.002G119900, Sobic.003G360600, Sobic.003G376200, Sobic.004G144150, Sobic.004G144200, Sobic.004G220500, Sobic.004G220600, Sobic.004G220700, Sobic.005G063300, Sobic.005G088400, Sobic.005G101600, Sobic.005G101800, Sobic.005G136300, Sobic.005G172900, Sobic.005G192600, Sobic.006G011700, Sobic.007G170800, Sobic.008G171600	SOBIC.002G093600, SOBIC.002G093700, SOBIC.002G119900, SOBIC.003G360600, SOBIC.003G376200, SOBIC.004G144150, SOBIC.004G144200, SOBIC.004G220500, SOBIC.004G220600, SOBIC.004G220700, SOBIC.005G063300, SOBIC.005G088400, SOBIC.005G101600, SOBIC.005G101800, SOBIC.005G136300, SOBIC.005G172900, SOBIC.005G192600, SOBIC.006G011700, SOBIC.007G170800, SOBIC.008G171600
GO:0004457	lactate dehydrogenase activity	3	2	0.31	0.02893	1	F	Sobic.004G004400, Sobic.004G004500	SOBIC.004G004400, SOBIC.004G004500
GO:0008940	nitrate reductase activity	3	2	0.31	0.02893	1	F	Sobic.004G312500, Sobic.007G153900	SOBIC.004G312500, SOBIC.007G153900
GO:0009703	nitrate reductase (NADH) activity	3	2	0.31	0.02893	1	F	Sobic.004G312500, Sobic.007G153900	SOBIC.004G312500, SOBIC.007G153900
GO:0010279	indole-3-acetic acid amido synthetase activity	3	2	0.31	0.02893	1	F	Sobic.003G306500, Sobic.003G319900	SOBIC.003G306500, SOBIC.003G319900
GO:0016847	1-aminocyclopropane-1-carboxylate synthase activity	3	2	0.31	0.02893	1	F	Sobic.001G105900, Sobic.006G187900	SOBIC.001G105900, SOBIC.006G187900
GO:0043546	molybdopterin cofactor binding	3	2	0.31	0.02893	1	F	Sobic.004G312500, Sobic.007G153900	SOBIC.004G312500, SOBIC.007G153900
GO:0047746	chlorophyllase activity	3	2	0.31	0.02893	1	F	Sobic.001G243300, Sobic.007G168000	SOBIC.001G243300, SOBIC.007G168000
GO:0050464	nitrate reductase (NADPH) activity	3	2	0.31	0.02893	1	F	Sobic.004G312500, Sobic.007G153900	SOBIC.004G312500, SOBIC.007G153900
GO:0009800	cinnamic acid biosynthetic process	7	3	0.73	0.02901	1	P	Sobic.004G220500, Sobic.004G220600, Sobic.004G220700	SOBIC.004G220500, SOBIC.004G220600, SOBIC.004G220700
GO:0009803	cinnamic acid metabolic process	7	3	0.73	0.02901	1	P	Sobic.004G220500, Sobic.004G220600, Sobic.004G220700	SOBIC.004G220500, SOBIC.004G220600, SOBIC.004G220700
GO:0016553	base conversion or substitution editing	7	3	0.73	0.02901	1	P	Sobic.003G337200, Sobic.010G067000, Sobic.010G092801	SOBIC.003G337200, SOBIC.010G067000, SOBIC.010G092801
GO:0080134	regulation of response to stress	177	27	18.53	0.02917	1	P	Sobic.001G125900, Sobic.001G259100, Sobic.001G259600, Sobic.001G259700, Sobic.001G259900, Sobic.001G449300, Sobic.001G482700, Sobic.001G482800, Sobic.002G036100, Sobic.002G202700, Sobic.002G202800, Sobic.002G214800, Sobic.002G418900, Sobic.003G086200, Sobic.003G183600, Sobic.003G225900, Sobic.004G065900, Sobic.004G067500, Sobic.004G213100, Sobic.006G056400, Sobic.008G060300, Sobic.009G115300, Sob…	SOBIC.001G125900, SOBIC.001G259100, SOBIC.001G259600, SOBIC.001G259700, SOBIC.001G259900, SOBIC.001G449300, SOBIC.001G482700, SOBIC.001G482800, SOBIC.002G036100, SOBIC.002G202700, SOBIC.002G202800, SOBIC.002G214800, SOBIC.002G418900, SOBIC.003G086200, SOBIC.003G183600, SOBIC.003G225900, SOBIC.004G065900, SOBIC.004G067500, SOBIC.004G213100, SOBIC.006G056400, SOBIC.008G060300, SOBIC.009G115300, SOB…
GO:0015291	secondary active transmembrane transporter activity	240	34	24.41	0.02958	1	F	Sobic.001G157200, Sobic.001G185800, Sobic.001G234900, Sobic.001G357500, Sobic.001G357700, Sobic.001G449100, Sobic.001G454900, Sobic.001G469600, Sobic.001G470600, Sobic.002G201900, Sobic.002G284500, Sobic.002G293500, Sobic.003G050800, Sobic.003G278600, Sobic.004G036400, Sobic.004G188800, Sobic.005G041300, Sobic.005G171200, Sobic.005G196300, Sobic.005G196700, Sobic.005G206500, Sobic.006G084600, Sob…	SOBIC.001G157200, SOBIC.001G185800, SOBIC.001G234900, SOBIC.001G357500, SOBIC.001G357700, SOBIC.001G449100, SOBIC.001G454900, SOBIC.001G469600, SOBIC.001G470600, SOBIC.002G201900, SOBIC.002G284500, SOBIC.002G293500, SOBIC.003G050800, SOBIC.003G278600, SOBIC.004G036400, SOBIC.004G188800, SOBIC.005G041300, SOBIC.005G171200, SOBIC.005G196300, SOBIC.005G196700, SOBIC.005G206500, SOBIC.006G084600, SOB…
GO:1902749	regulation of cell cycle G2/M phase transition	12	4	1.26	0.02978	1	P	Sobic.001G377700, Sobic.006G155800, Sobic.007G207700, Sobic.010G215300	SOBIC.001G377700, SOBIC.006G155800, SOBIC.007G207700, SOBIC.010G215300
GO:0000076	DNA replication checkpoint	3	2	0.31	0.03057	1	P	Sobic.004G032900, Sobic.006G155800	SOBIC.004G032900, SOBIC.006G155800
GO:0010266	response to vitamin B1	3	2	0.31	0.03057	1	P	Sobic.001G138000, Sobic.010G020200	SOBIC.001G138000, SOBIC.010G020200
GO:0010972	negative regulation of G2/M transition of mitotic cell cycle	3	2	0.31	0.03057	1	P	Sobic.001G377700, Sobic.006G155800	SOBIC.001G377700, SOBIC.006G155800
GO:0016045	detection of bacterium	3	2	0.31	0.03057	1	P	Sobic.001G138000, Sobic.006G217900	SOBIC.001G138000, SOBIC.006G217900
GO:0044818	mitotic G2/M transition checkpoint	3	2	0.31	0.03057	1	P	Sobic.001G377700, Sobic.006G155800	SOBIC.001G377700, SOBIC.006G155800
GO:0050691	regulation of defense response to virus by host	3	2	0.31	0.03057	1	P	Sobic.002G202700, Sobic.010G209200	SOBIC.002G202700, SOBIC.010G209200
GO:0070141	response to UV-A	3	2	0.31	0.03057	1	P	Sobic.002G052000, Sobic.006G235300	SOBIC.002G052000, SOBIC.006G235300
GO:0071492	cellular response to UV-A	3	2	0.31	0.03057	1	P	Sobic.002G052000, Sobic.006G235300	SOBIC.002G052000, SOBIC.006G235300
GO:0098543	detection of other organism	3	2	0.31	0.03057	1	P	Sobic.001G138000, Sobic.006G217900	SOBIC.001G138000, SOBIC.006G217900
GO:1902750	negative regulation of cell cycle G2/M phase transition	3	2	0.31	0.03057	1	P	Sobic.001G377700, Sobic.006G155800	SOBIC.001G377700, SOBIC.006G155800
GO:0006865	amino acid transport	108	18	11.31	0.03121	1	P	Sobic.001G157200, Sobic.001G357500, Sobic.001G357700, Sobic.002G079900, Sobic.003G012300, Sobic.003G376000, Sobic.004G256800, Sobic.004G311000, Sobic.005G041300, Sobic.006G084600, Sobic.006G140100, Sobic.006G165200, Sobic.007G025700, Sobic.007G087400, Sobic.008G059000, Sobic.008G059200, Sobic.008G059400, Sobic.008G097700	SOBIC.001G157200, SOBIC.001G357500, SOBIC.001G357700, SOBIC.002G079900, SOBIC.003G012300, SOBIC.003G376000, SOBIC.004G256800, SOBIC.004G311000, SOBIC.005G041300, SOBIC.006G084600, SOBIC.006G140100, SOBIC.006G165200, SOBIC.007G025700, SOBIC.007G087400, SOBIC.008G059000, SOBIC.008G059200, SOBIC.008G059400, SOBIC.008G097700
GO:0006026	aminoglycan catabolic process	43	9	4.5	0.03147	1	P	Sobic.002G055700, Sobic.003G137600, Sobic.003G244600, Sobic.004G208700, Sobic.006G132300, Sobic.006G132400, Sobic.006G132500, Sobic.006G132700, Sobic.009G130100	SOBIC.002G055700, SOBIC.003G137600, SOBIC.003G244600, SOBIC.004G208700, SOBIC.006G132300, SOBIC.006G132400, SOBIC.006G132500, SOBIC.006G132700, SOBIC.009G130100
GO:0006030	chitin metabolic process	43	9	4.5	0.03147	1	P	Sobic.002G055700, Sobic.003G137600, Sobic.003G244600, Sobic.004G208700, Sobic.006G132300, Sobic.006G132400, Sobic.006G132500, Sobic.006G132700, Sobic.009G130100	SOBIC.002G055700, SOBIC.003G137600, SOBIC.003G244600, SOBIC.004G208700, SOBIC.006G132300, SOBIC.006G132400, SOBIC.006G132500, SOBIC.006G132700, SOBIC.009G130100
GO:0006032	chitin catabolic process	43	9	4.5	0.03147	1	P	Sobic.002G055700, Sobic.003G137600, Sobic.003G244600, Sobic.004G208700, Sobic.006G132300, Sobic.006G132400, Sobic.006G132500, Sobic.006G132700, Sobic.009G130100	SOBIC.002G055700, SOBIC.003G137600, SOBIC.003G244600, SOBIC.004G208700, SOBIC.006G132300, SOBIC.006G132400, SOBIC.006G132500, SOBIC.006G132700, SOBIC.009G130100
GO:0046348	amino sugar catabolic process	43	9	4.5	0.03147	1	P	Sobic.002G055700, Sobic.003G137600, Sobic.003G244600, Sobic.004G208700, Sobic.006G132300, Sobic.006G132400, Sobic.006G132500, Sobic.006G132700, Sobic.009G130100	SOBIC.002G055700, SOBIC.003G137600, SOBIC.003G244600, SOBIC.004G208700, SOBIC.006G132300, SOBIC.006G132400, SOBIC.006G132500, SOBIC.006G132700, SOBIC.009G130100
GO:1901072	glucosamine-containing compound catabolic process	43	9	4.5	0.03147	1	P	Sobic.002G055700, Sobic.003G137600, Sobic.003G244600, Sobic.004G208700, Sobic.006G132300, Sobic.006G132400, Sobic.006G132500, Sobic.006G132700, Sobic.009G130100	SOBIC.002G055700, SOBIC.003G137600, SOBIC.003G244600, SOBIC.004G208700, SOBIC.006G132300, SOBIC.006G132400, SOBIC.006G132500, SOBIC.006G132700, SOBIC.009G130100
GO:0043436	oxoacid metabolic process	1064	130	111.39	0.03193	1	P	Sobic.001G030600, Sobic.001G044400, Sobic.001G050100, Sobic.001G056400, Sobic.001G056500, Sobic.001G077400, Sobic.001G082200, Sobic.001G116400, Sobic.001G125900, Sobic.001G129700, Sobic.001G134900, Sobic.001G255300, Sobic.001G280700, Sobic.001G304700, Sobic.001G325400, Sobic.001G369600, Sobic.001G443800, Sobic.001G447500, Sobic.001G451500, Sobic.001G470000, Sobic.001G471100, Sobic.001G483700, Sob…	SOBIC.001G030600, SOBIC.001G044400, SOBIC.001G050100, SOBIC.001G056400, SOBIC.001G056500, SOBIC.001G077400, SOBIC.001G082200, SOBIC.001G116400, SOBIC.001G125900, SOBIC.001G129700, SOBIC.001G134900, SOBIC.001G255300, SOBIC.001G280700, SOBIC.001G304700, SOBIC.001G325400, SOBIC.001G369600, SOBIC.001G443800, SOBIC.001G447500, SOBIC.001G451500, SOBIC.001G470000, SOBIC.001G471100, SOBIC.001G483700, SOB…
GO:0015171	amino acid transmembrane transporter activity	104	17	10.58	0.03319	1	F	Sobic.001G157200, Sobic.001G357500, Sobic.001G357700, Sobic.003G012300, Sobic.003G376000, Sobic.004G256800, Sobic.004G311000, Sobic.005G041300, Sobic.006G084600, Sobic.006G140100, Sobic.006G165200, Sobic.007G025700, Sobic.007G087400, Sobic.008G059000, Sobic.008G059200, Sobic.008G059400, Sobic.008G097700	SOBIC.001G157200, SOBIC.001G357500, SOBIC.001G357700, SOBIC.003G012300, SOBIC.003G376000, SOBIC.004G256800, SOBIC.004G311000, SOBIC.005G041300, SOBIC.006G084600, SOBIC.006G140100, SOBIC.006G165200, SOBIC.007G025700, SOBIC.007G087400, SOBIC.008G059000, SOBIC.008G059200, SOBIC.008G059400, SOBIC.008G097700
GO:0006082	organic acid metabolic process	1066	130	111.6	0.03357	1	P	Sobic.001G030600, Sobic.001G044400, Sobic.001G050100, Sobic.001G056400, Sobic.001G056500, Sobic.001G077400, Sobic.001G082200, Sobic.001G116400, Sobic.001G125900, Sobic.001G129700, Sobic.001G134900, Sobic.001G255300, Sobic.001G280700, Sobic.001G304700, Sobic.001G325400, Sobic.001G369600, Sobic.001G443800, Sobic.001G447500, Sobic.001G451500, Sobic.001G470000, Sobic.001G471100, Sobic.001G483700, Sob…	SOBIC.001G030600, SOBIC.001G044400, SOBIC.001G050100, SOBIC.001G056400, SOBIC.001G056500, SOBIC.001G077400, SOBIC.001G082200, SOBIC.001G116400, SOBIC.001G125900, SOBIC.001G129700, SOBIC.001G134900, SOBIC.001G255300, SOBIC.001G280700, SOBIC.001G304700, SOBIC.001G325400, SOBIC.001G369600, SOBIC.001G443800, SOBIC.001G447500, SOBIC.001G451500, SOBIC.001G470000, SOBIC.001G471100, SOBIC.001G483700, SOB…
GO:1901990	regulation of mitotic cell cycle phase transition	24	6	2.51	0.03363	1	P	Sobic.001G377700, Sobic.003G117600, Sobic.004G077100, Sobic.006G155800, Sobic.007G207700, Sobic.010G215300	SOBIC.001G377700, SOBIC.003G117600, SOBIC.004G077100, SOBIC.006G155800, SOBIC.007G207700, SOBIC.010G215300
GO:1901565	organonitrogen compound catabolic process	164	25	17.17	0.03504	1	P	Sobic.001G062300, Sobic.001G243300, Sobic.001G304700, Sobic.002G055700, Sobic.002G093400, Sobic.002G274800, Sobic.003G070800, Sobic.003G137600, Sobic.003G244600, Sobic.003G273000, Sobic.004G208700, Sobic.004G220500, Sobic.004G220600, Sobic.004G220700, Sobic.006G132300, Sobic.006G132400, Sobic.006G132500, Sobic.006G132700, Sobic.006G148900, Sobic.007G011700, Sobic.007G168000, Sobic.009G130100, Sob…	SOBIC.001G062300, SOBIC.001G243300, SOBIC.001G304700, SOBIC.002G055700, SOBIC.002G093400, SOBIC.002G274800, SOBIC.003G070800, SOBIC.003G137600, SOBIC.003G244600, SOBIC.003G273000, SOBIC.004G208700, SOBIC.004G220500, SOBIC.004G220600, SOBIC.004G220700, SOBIC.006G132300, SOBIC.006G132400, SOBIC.006G132500, SOBIC.006G132700, SOBIC.006G148900, SOBIC.007G011700, SOBIC.007G168000, SOBIC.009G130100, SOB…
GO:0060089	molecular transducer activity	177	26	18.01	0.03551	1	F	Sobic.001G401300, Sobic.001G406000, Sobic.001G450500, Sobic.002G092500, Sobic.002G092700, Sobic.002G208700, Sobic.002G209000, Sobic.002G216600, Sobic.002G430500, Sobic.003G236000, Sobic.003G268800, Sobic.003G268900, Sobic.003G366200, Sobic.004G176900, Sobic.004G317600, Sobic.004G323600, Sobic.006G199100, Sobic.006G274300, Sobic.007G144600, Sobic.007G149200, Sobic.008G042900, Sobic.009G069500, Sob…	SOBIC.001G401300, SOBIC.001G406000, SOBIC.001G450500, SOBIC.002G092500, SOBIC.002G092700, SOBIC.002G208700, SOBIC.002G209000, SOBIC.002G216600, SOBIC.002G430500, SOBIC.003G236000, SOBIC.003G268800, SOBIC.003G268900, SOBIC.003G366200, SOBIC.004G176900, SOBIC.004G317600, SOBIC.004G323600, SOBIC.006G199100, SOBIC.006G274300, SOBIC.007G144600, SOBIC.007G149200, SOBIC.008G042900, SOBIC.009G069500, SOB…
GO:0034219	carbohydrate transmembrane transport	87	15	9.11	0.03569	1	P	Sobic.001G469600, Sobic.002G201900, Sobic.002G322000, Sobic.003G015200, Sobic.003G050800, Sobic.003G269300, Sobic.004G188800, Sobic.005G123500, Sobic.005G171200, Sobic.005G196300, Sobic.005G196700, Sobic.006G102700, Sobic.006G102800, Sobic.008G111100, Sobic.009G235600	SOBIC.001G469600, SOBIC.002G201900, SOBIC.002G322000, SOBIC.003G015200, SOBIC.003G050800, SOBIC.003G269300, SOBIC.004G188800, SOBIC.005G123500, SOBIC.005G171200, SOBIC.005G196300, SOBIC.005G196700, SOBIC.006G102700, SOBIC.006G102800, SOBIC.008G111100, SOBIC.009G235600
GO:0044710	single-organism metabolic process	4468	499	467.76	0.03729	1	P	Sobic.001G012000, Sobic.001G030600, Sobic.001G044400, Sobic.001G046500, Sobic.001G046700, Sobic.001G050100, Sobic.001G050800, Sobic.001G056400, Sobic.001G056500, Sobic.001G062300, Sobic.001G066000, Sobic.001G077400, Sobic.001G078600, Sobic.001G080300, Sobic.001G082200, Sobic.001G103800, Sobic.001G116400, Sobic.001G118700, Sobic.001G118800, Sobic.001G125700, Sobic.001G125900, Sobic.001G129700, Sob…	SOBIC.001G012000, SOBIC.001G030600, SOBIC.001G044400, SOBIC.001G046500, SOBIC.001G046700, SOBIC.001G050100, SOBIC.001G050800, SOBIC.001G056400, SOBIC.001G056500, SOBIC.001G062300, SOBIC.001G066000, SOBIC.001G077400, SOBIC.001G078600, SOBIC.001G080300, SOBIC.001G082200, SOBIC.001G103800, SOBIC.001G116400, SOBIC.001G118700, SOBIC.001G118800, SOBIC.001G125700, SOBIC.001G125900, SOBIC.001G129700, SOB…
GO:0005355	glucose transmembrane transporter activity	53	10	5.39	0.03901	1	F	Sobic.001G469600, Sobic.002G201900, Sobic.004G188800, Sobic.005G171200, Sobic.005G196300, Sobic.005G196700, Sobic.006G102700, Sobic.006G102800, Sobic.008G111100, Sobic.009G235600	SOBIC.001G469600, SOBIC.002G201900, SOBIC.004G188800, SOBIC.005G171200, SOBIC.005G196300, SOBIC.005G196700, SOBIC.006G102700, SOBIC.006G102800, SOBIC.008G111100, SOBIC.009G235600
GO:0016101	diterpenoid metabolic process	25	6	2.62	0.04046	1	P	Sobic.002G003100, Sobic.002G260000, Sobic.003G045900, Sobic.004G065900, Sobic.004G097700, Sobic.004G222500	SOBIC.002G003100, SOBIC.002G260000, SOBIC.003G045900, SOBIC.004G065900, SOBIC.004G097700, SOBIC.004G222500
GO:1901987	regulation of cell cycle phase transition	25	6	2.62	0.04046	1	P	Sobic.001G377700, Sobic.003G117600, Sobic.004G077100, Sobic.006G155800, Sobic.007G207700, Sobic.010G215300	SOBIC.001G377700, SOBIC.003G117600, SOBIC.004G077100, SOBIC.006G155800, SOBIC.007G207700, SOBIC.010G215300
GO:1901071	glucosamine-containing compound metabolic process	45	9	4.71	0.041	1	P	Sobic.002G055700, Sobic.003G137600, Sobic.003G244600, Sobic.004G208700, Sobic.006G132300, Sobic.006G132400, Sobic.006G132500, Sobic.006G132700, Sobic.009G130100	SOBIC.002G055700, SOBIC.003G137600, SOBIC.003G244600, SOBIC.004G208700, SOBIC.006G132300, SOBIC.006G132400, SOBIC.006G132500, SOBIC.006G132700, SOBIC.009G130100
GO:0000075	cell cycle checkpoint	19	5	1.99	0.04169	1	P	Sobic.001G377700, Sobic.004G032900, Sobic.004G077100, Sobic.006G155800, Sobic.010G021900	SOBIC.001G377700, SOBIC.004G032900, SOBIC.004G077100, SOBIC.006G155800, SOBIC.010G021900
GO:0009698	phenylpropanoid metabolic process	151	23	15.81	0.04219	1	P	Sobic.002G093600, Sobic.002G093700, Sobic.002G119900, Sobic.003G050300, Sobic.003G360600, Sobic.003G376200, Sobic.004G144150, Sobic.004G144200, Sobic.004G220500, Sobic.004G220600, Sobic.004G220700, Sobic.004G236000, Sobic.005G063300, Sobic.005G088400, Sobic.005G101600, Sobic.005G101800, Sobic.005G136300, Sobic.005G172900, Sobic.005G192600, Sobic.006G011700, Sobic.006G148900, Sobic.007G170800, Sob…	SOBIC.002G093600, SOBIC.002G093700, SOBIC.002G119900, SOBIC.003G050300, SOBIC.003G360600, SOBIC.003G376200, SOBIC.004G144150, SOBIC.004G144200, SOBIC.004G220500, SOBIC.004G220600, SOBIC.004G220700, SOBIC.004G236000, SOBIC.005G063300, SOBIC.005G088400, SOBIC.005G101600, SOBIC.005G101800, SOBIC.005G136300, SOBIC.005G172900, SOBIC.005G192600, SOBIC.006G011700, SOBIC.006G148900, SOBIC.007G170800, SOB…
GO:0019740	nitrogen utilization	8	3	0.84	0.04286	1	P	Sobic.003G370400, Sobic.004G217800, Sobic.009G168700	SOBIC.003G370400, SOBIC.004G217800, SOBIC.009G168700
GO:0042126	nitrate metabolic process	8	3	0.84	0.04286	1	P	Sobic.004G312500, Sobic.007G153900, Sobic.009G043500	SOBIC.004G312500, SOBIC.007G153900, SOBIC.009G043500
GO:0042128	nitrate assimilation	8	3	0.84	0.04286	1	P	Sobic.004G312500, Sobic.007G153900, Sobic.009G043500	SOBIC.004G312500, SOBIC.007G153900, SOBIC.009G043500
GO:0042343	indole glucosinolate metabolic process	8	3	0.84	0.04286	1	P	Sobic.001G082200, Sobic.001G369600, Sobic.003G360900	SOBIC.001G082200, SOBIC.001G369600, SOBIC.003G360900
GO:0072488	ammonium transmembrane transport	8	3	0.84	0.04286	1	P	Sobic.003G370400, Sobic.004G217800, Sobic.009G168700	SOBIC.003G370400, SOBIC.004G217800, SOBIC.009G168700
GO:1900056	negative regulation of leaf senescence	8	3	0.84	0.04286	1	P	Sobic.007G182101, Sobic.008G060300, Sobic.010G099400	SOBIC.007G182101, SOBIC.008G060300, SOBIC.010G099400
GO:0015149	hexose transmembrane transporter activity	54	10	5.49	0.04368	1	F	Sobic.001G469600, Sobic.002G201900, Sobic.004G188800, Sobic.005G171200, Sobic.005G196300, Sobic.005G196700, Sobic.006G102700, Sobic.006G102800, Sobic.008G111100, Sobic.009G235600	SOBIC.001G469600, SOBIC.002G201900, SOBIC.004G188800, SOBIC.005G171200, SOBIC.005G196300, SOBIC.005G196700, SOBIC.006G102700, SOBIC.006G102800, SOBIC.008G111100, SOBIC.009G235600
GO:0032133	chromosome passenger complex	4	2	0.37	0.04418	1	C	Sobic.001G078600, Sobic.004G216200	SOBIC.001G078600, SOBIC.004G216200
GO:0051233	spindle midzone	4	2	0.37	0.04418	1	C	Sobic.001G078600, Sobic.004G216200	SOBIC.001G078600, SOBIC.004G216200
GO:0009415	response to water	176	26	18.43	0.04481	1	P	Sobic.001G079500, Sobic.001G095700, Sobic.001G304700, Sobic.001G368000, Sobic.001G391300, Sobic.001G508800, Sobic.003G327400, Sobic.003G341100, Sobic.003G363400, Sobic.004G065900, Sobic.004G070900, Sobic.004G169200, Sobic.004G213100, Sobic.004G317000, Sobic.005G121200, Sobic.006G089900, Sobic.006G148900, Sobic.007G131200, Sobic.008G191300, Sobic.009G010400, Sobic.009G032000, Sobic.009G247900, Sob…	SOBIC.001G079500, SOBIC.001G095700, SOBIC.001G304700, SOBIC.001G368000, SOBIC.001G391300, SOBIC.001G508800, SOBIC.003G327400, SOBIC.003G341100, SOBIC.003G363400, SOBIC.004G065900, SOBIC.004G070900, SOBIC.004G169200, SOBIC.004G213100, SOBIC.004G317000, SOBIC.005G121200, SOBIC.006G089900, SOBIC.006G148900, SOBIC.007G131200, SOBIC.008G191300, SOBIC.009G010400, SOBIC.009G032000, SOBIC.009G247900, SOB…
GO:0004702	receptor signaling protein serine/threonine kinase activity	47	9	4.78	0.0449	1	F	Sobic.001G406000, Sobic.001G450500, Sobic.003G236000, Sobic.003G268800, Sobic.003G268900, Sobic.004G176900, Sobic.004G323600, Sobic.009G217500, Sobic.009G217600	SOBIC.001G406000, SOBIC.001G450500, SOBIC.003G236000, SOBIC.003G268800, SOBIC.003G268900, SOBIC.004G176900, SOBIC.004G323600, SOBIC.009G217500, SOBIC.009G217600
GO:0071949	FAD binding	33	7	3.36	0.04498	1	F	Sobic.001G500200, Sobic.002G306800, Sobic.004G181000, Sobic.004G312500, Sobic.006G078100, Sobic.007G153900, Sobic.010G181100	SOBIC.001G500200, SOBIC.002G306800, SOBIC.004G181000, SOBIC.004G312500, SOBIC.006G078100, SOBIC.007G153900, SOBIC.010G181100
GO:0016160	amylase activity	20	5	2.03	0.04589	1	F	Sobic.001G226600, Sobic.001G508800, Sobic.002G190500, Sobic.002G329400, Sobic.003G276400	SOBIC.001G226600, SOBIC.001G508800, SOBIC.002G190500, SOBIC.002G329400, SOBIC.003G276400
GO:0046323	glucose import	53	10	5.55	0.04604	1	P	Sobic.001G469600, Sobic.002G201900, Sobic.004G188800, Sobic.005G171200, Sobic.005G196300, Sobic.005G196700, Sobic.006G102700, Sobic.006G102800, Sobic.008G111100, Sobic.009G235600	SOBIC.001G469600, SOBIC.002G201900, SOBIC.004G188800, SOBIC.005G171200, SOBIC.005G196300, SOBIC.005G196700, SOBIC.006G102700, SOBIC.006G102800, SOBIC.008G111100, SOBIC.009G235600
GO:0080019	fatty-acyl-CoA reductase (alcohol-forming) activity	14	4	1.42	0.04652	1	F	Sobic.004G144150, Sobic.004G144200, Sobic.005G063300, Sobic.007G170800	SOBIC.004G144150, SOBIC.004G144200, SOBIC.005G063300, SOBIC.007G170800
GO:0005875	microtubule associated complex	69	11	6.3	0.0474	1	C	Sobic.001G078600, Sobic.002G315400, Sobic.002G338800, Sobic.003G303100, Sobic.004G216200, Sobic.004G339500, Sobic.005G000500, Sobic.005G144600, Sobic.006G108500, Sobic.009G120700, Sobic.009G163100	SOBIC.001G078600, SOBIC.002G315400, SOBIC.002G338800, SOBIC.003G303100, SOBIC.004G216200, SOBIC.004G339500, SOBIC.005G000500, SOBIC.005G144600, SOBIC.006G108500, SOBIC.009G120700, SOBIC.009G163100
GO:0043412	macromolecule modification	2716	309	284.34	0.04829	1	P	Sobic.001G032300, Sobic.001G032400, Sobic.001G050800, Sobic.001G052200, Sobic.001G059300, Sobic.001G059400, Sobic.001G071300, Sobic.001G073800, Sobic.001G074800, Sobic.001G074900, Sobic.001G078600, Sobic.001G079600, Sobic.001G081600, Sobic.001G106300, Sobic.001G120000, Sobic.001G141800, Sobic.001G150200, Sobic.001G152600, Sobic.001G156600, Sobic.001G224000, Sobic.001G236900, Sobic.001G237100, Sob…	SOBIC.001G032300, SOBIC.001G032400, SOBIC.001G050800, SOBIC.001G052200, SOBIC.001G059300, SOBIC.001G059400, SOBIC.001G071300, SOBIC.001G073800, SOBIC.001G074800, SOBIC.001G074900, SOBIC.001G078600, SOBIC.001G079600, SOBIC.001G081600, SOBIC.001G106300, SOBIC.001G120000, SOBIC.001G141800, SOBIC.001G150200, SOBIC.001G152600, SOBIC.001G156600, SOBIC.001G224000, SOBIC.001G236900, SOBIC.001G237100, SOB…
GO:0005342	organic acid transmembrane transporter activity	133	20	13.53	0.0485	1	F	Sobic.001G157200, Sobic.001G357500, Sobic.001G357700, Sobic.003G012300, Sobic.003G050800, Sobic.003G376000, Sobic.004G256800, Sobic.004G311000, Sobic.005G041300, Sobic.006G084600, Sobic.006G140100, Sobic.006G165200, Sobic.007G025700, Sobic.007G087400, Sobic.007G160200, Sobic.008G053500, Sobic.008G059000, Sobic.008G059200, Sobic.008G059400, Sobic.008G097700	SOBIC.001G157200, SOBIC.001G357500, SOBIC.001G357700, SOBIC.003G012300, SOBIC.003G050800, SOBIC.003G376000, SOBIC.004G256800, SOBIC.004G311000, SOBIC.005G041300, SOBIC.006G084600, SOBIC.006G140100, SOBIC.006G165200, SOBIC.007G025700, SOBIC.007G087400, SOBIC.007G160200, SOBIC.008G053500, SOBIC.008G059000, SOBIC.008G059200, SOBIC.008G059400, SOBIC.008G097700
GO:0015145	monosaccharide transmembrane transporter activity	55	10	5.59	0.04872	1	F	Sobic.001G469600, Sobic.002G201900, Sobic.004G188800, Sobic.005G171200, Sobic.005G196300, Sobic.005G196700, Sobic.006G102700, Sobic.006G102800, Sobic.008G111100, Sobic.009G235600	SOBIC.001G469600, SOBIC.002G201900, SOBIC.004G188800, SOBIC.005G171200, SOBIC.005G196300, SOBIC.005G196700, SOBIC.006G102700, SOBIC.006G102800, SOBIC.008G111100, SOBIC.009G235600
GO:0004871	signal transducer activity	158	23	16.07	0.04993	1	F	Sobic.001G406000, Sobic.001G450500, Sobic.002G092500, Sobic.002G092700, Sobic.002G208700, Sobic.002G209000, Sobic.002G216600, Sobic.002G430500, Sobic.003G236000, Sobic.003G268800, Sobic.003G268900, Sobic.003G366200, Sobic.004G176900, Sobic.004G323600, Sobic.006G274300, Sobic.007G144600, Sobic.007G149200, Sobic.008G042900, Sobic.009G069500, Sobic.009G217500, Sobic.009G217600, Sobic.010G068900, Sob…	SOBIC.001G406000, SOBIC.001G450500, SOBIC.002G092500, SOBIC.002G092700, SOBIC.002G208700, SOBIC.002G209000, SOBIC.002G216600, SOBIC.002G430500, SOBIC.003G236000, SOBIC.003G268800, SOBIC.003G268900, SOBIC.003G366200, SOBIC.004G176900, SOBIC.004G323600, SOBIC.006G274300, SOBIC.007G144600, SOBIC.007G149200, SOBIC.008G042900, SOBIC.009G069500, SOBIC.009G217500, SOBIC.009G217600, SOBIC.010G068900, SOB…

## Sheet: Tx27_alldown
GO.ID	Term	Annotated	Count	Expected	p-value	q-value	Aspect	Genes	Origin input
GO:0005975	carbohydrate metabolic process	1184	212	129.2	4.2e-14	2.178e-10	P	Sobic.001G012400, Sobic.001G030900, Sobic.001G038400, Sobic.001G045800, Sobic.001G059900, Sobic.001G061900, Sobic.001G084100, Sobic.001G084300, Sobic.001G084400, Sobic.001G123300, Sobic.001G130600, Sobic.001G138200, Sobic.001G140300, Sobic.001G142200, Sobic.001G179400, Sobic.001G224300, Sobic.001G239500, Sobic.001G263500, Sobic.001G344500, Sobic.001G346200, Sobic.001G357900, Sobic.001G372100, Sob…	SOBIC.001G012400, SOBIC.001G030900, SOBIC.001G038400, SOBIC.001G045800, SOBIC.001G059900, SOBIC.001G061900, SOBIC.001G084100, SOBIC.001G084300, SOBIC.001G084400, SOBIC.001G123300, SOBIC.001G130600, SOBIC.001G138200, SOBIC.001G140300, SOBIC.001G142200, SOBIC.001G179400, SOBIC.001G224300, SOBIC.001G239500, SOBIC.001G263500, SOBIC.001G344500, SOBIC.001G346200, SOBIC.001G357900, SOBIC.001G372100, SOB…
GO:0007018	microtubule-based movement	56	27	6.11	2.7e-12	7e-09	P	Sobic.001G074100, Sobic.001G088400, Sobic.001G177900, Sobic.001G399200, Sobic.001G534000, Sobic.002G004100, Sobic.002G204400, Sobic.002G390800, Sobic.003G043900, Sobic.003G212800, Sobic.003G292700, Sobic.004G241300, Sobic.004G339500, Sobic.005G000500, Sobic.005G144600, Sobic.006G035600, Sobic.006G112800, Sobic.007G168900, Sobic.008G000800, Sobic.008G123000, Sobic.008G148000, Sobic.008G171900, Sob…	SOBIC.001G074100, SOBIC.001G088400, SOBIC.001G177900, SOBIC.001G399200, SOBIC.001G534000, SOBIC.002G004100, SOBIC.002G204400, SOBIC.002G390800, SOBIC.003G043900, SOBIC.003G212800, SOBIC.003G292700, SOBIC.004G241300, SOBIC.004G339500, SOBIC.005G000500, SOBIC.005G144600, SOBIC.006G035600, SOBIC.006G112800, SOBIC.007G168900, SOBIC.008G000800, SOBIC.008G123000, SOBIC.008G148000, SOBIC.008G171900, SOB…
GO:0006928	movement of cell or subcellular component	62	28	6.77	8e-12	1.383e-08	P	Sobic.001G074100, Sobic.001G088400, Sobic.001G177900, Sobic.001G399200, Sobic.001G534000, Sobic.002G004100, Sobic.002G204400, Sobic.002G390800, Sobic.003G043900, Sobic.003G212800, Sobic.003G292700, Sobic.004G241300, Sobic.004G339500, Sobic.005G000500, Sobic.005G144600, Sobic.006G035600, Sobic.006G112800, Sobic.007G168900, Sobic.008G000800, Sobic.008G123000, Sobic.008G148000, Sobic.008G171900, Sob…	SOBIC.001G074100, SOBIC.001G088400, SOBIC.001G177900, SOBIC.001G399200, SOBIC.001G534000, SOBIC.002G004100, SOBIC.002G204400, SOBIC.002G390800, SOBIC.003G043900, SOBIC.003G212800, SOBIC.003G292700, SOBIC.004G241300, SOBIC.004G339500, SOBIC.005G000500, SOBIC.005G144600, SOBIC.006G035600, SOBIC.006G112800, SOBIC.007G168900, SOBIC.008G000800, SOBIC.008G123000, SOBIC.008G148000, SOBIC.008G171900, SOB…
GO:0071554	cell wall organization or biogenesis	529	108	57.73	5.8e-11	7.518e-08	P	Sobic.001G012300, Sobic.001G033300, Sobic.001G038400, Sobic.001G045800, Sobic.001G084100, Sobic.001G085200, Sobic.001G086000, Sobic.001G179400, Sobic.001G189000, Sobic.001G224300, Sobic.001G305100, Sobic.001G314000, Sobic.001G399900, Sobic.001G441700, Sobic.001G475500, Sobic.001G525000, Sobic.001G538000, Sobic.002G003200, Sobic.002G003700, Sobic.002G094600, Sobic.002G194500, Sobic.002G237900, Sob…	SOBIC.001G012300, SOBIC.001G033300, SOBIC.001G038400, SOBIC.001G045800, SOBIC.001G084100, SOBIC.001G085200, SOBIC.001G086000, SOBIC.001G179400, SOBIC.001G189000, SOBIC.001G224300, SOBIC.001G305100, SOBIC.001G314000, SOBIC.001G399900, SOBIC.001G441700, SOBIC.001G475500, SOBIC.001G525000, SOBIC.001G538000, SOBIC.002G003200, SOBIC.002G003700, SOBIC.002G094600, SOBIC.002G194500, SOBIC.002G237900, SOB…
GO:0071555	cell wall organization	332	73	36.23	3e-09	3.111e-06	P	Sobic.001G012300, Sobic.001G033300, Sobic.001G045800, Sobic.001G084100, Sobic.001G085200, Sobic.001G086000, Sobic.001G179400, Sobic.001G189000, Sobic.001G224300, Sobic.001G305100, Sobic.001G314000, Sobic.001G399900, Sobic.001G441700, Sobic.001G525000, Sobic.001G538000, Sobic.002G003200, Sobic.002G003700, Sobic.002G094600, Sobic.002G194500, Sobic.002G237900, Sobic.002G324100, Sobic.002G334100, Sob…	SOBIC.001G012300, SOBIC.001G033300, SOBIC.001G045800, SOBIC.001G084100, SOBIC.001G085200, SOBIC.001G086000, SOBIC.001G179400, SOBIC.001G189000, SOBIC.001G224300, SOBIC.001G305100, SOBIC.001G314000, SOBIC.001G399900, SOBIC.001G441700, SOBIC.001G525000, SOBIC.001G538000, SOBIC.002G003200, SOBIC.002G003700, SOBIC.002G094600, SOBIC.002G194500, SOBIC.002G237900, SOBIC.002G324100, SOBIC.002G334100, SOB…
GO:0042744	hydrogen peroxide catabolic process	134	39	14.62	5.6e-09	4.839e-06	P	Sobic.001G080200, Sobic.001G189000, Sobic.001G277000, Sobic.001G314000, Sobic.001G328100, Sobic.001G379300, Sobic.001G444400, Sobic.001G444500, Sobic.002G003200, Sobic.002G003700, Sobic.002G258300, Sobic.002G416600, Sobic.003G024700, Sobic.003G120900, Sobic.003G121000, Sobic.003G127100, Sobic.003G151900, Sobic.003G152000, Sobic.003G152200, Sobic.003G183300, Sobic.003G250000, Sobic.004G105100, Sob…	SOBIC.001G080200, SOBIC.001G189000, SOBIC.001G277000, SOBIC.001G314000, SOBIC.001G328100, SOBIC.001G379300, SOBIC.001G444400, SOBIC.001G444500, SOBIC.002G003200, SOBIC.002G003700, SOBIC.002G258300, SOBIC.002G416600, SOBIC.003G024700, SOBIC.003G120900, SOBIC.003G121000, SOBIC.003G127100, SOBIC.003G151900, SOBIC.003G152000, SOBIC.003G152200, SOBIC.003G183300, SOBIC.003G250000, SOBIC.004G105100, SOB…
GO:0009768	photosynthesis, light harvesting in photosystem I	14	11	1.53	6.7e-09	4.963e-06	P	Sobic.001G177000, Sobic.002G288300, Sobic.002G338000, Sobic.002G339200, Sobic.002G352100, Sobic.003G209900, Sobic.004G056900, Sobic.005G087000, Sobic.006G264201, Sobic.007G136900, Sobic.010G189300	SOBIC.001G177000, SOBIC.002G288300, SOBIC.002G338000, SOBIC.002G339200, SOBIC.002G352100, SOBIC.003G209900, SOBIC.004G056900, SOBIC.005G087000, SOBIC.006G264201, SOBIC.007G136900, SOBIC.010G189300
GO:0045229	external encapsulating structure organization	355	75	38.74	1.2e-08	7.777e-06	P	Sobic.001G012300, Sobic.001G033300, Sobic.001G045800, Sobic.001G084100, Sobic.001G085200, Sobic.001G086000, Sobic.001G179400, Sobic.001G189000, Sobic.001G224300, Sobic.001G305100, Sobic.001G314000, Sobic.001G399900, Sobic.001G413700, Sobic.001G441700, Sobic.001G525000, Sobic.001G538000, Sobic.002G003200, Sobic.002G003700, Sobic.002G094600, Sobic.002G194500, Sobic.002G237900, Sobic.002G324100, Sob…	SOBIC.001G012300, SOBIC.001G033300, SOBIC.001G045800, SOBIC.001G084100, SOBIC.001G085200, SOBIC.001G086000, SOBIC.001G179400, SOBIC.001G189000, SOBIC.001G224300, SOBIC.001G305100, SOBIC.001G314000, SOBIC.001G399900, SOBIC.001G413700, SOBIC.001G441700, SOBIC.001G525000, SOBIC.001G538000, SOBIC.002G003200, SOBIC.002G003700, SOBIC.002G094600, SOBIC.002G194500, SOBIC.002G237900, SOBIC.002G324100, SOB…
GO:0044262	cellular carbohydrate metabolic process	347	73	37.87	2.2e-08	1.267e-05	P	Sobic.001G038400, Sobic.001G059900, Sobic.001G179400, Sobic.001G224300, Sobic.001G239500, Sobic.001G344500, Sobic.001G435500, Sobic.001G441700, Sobic.001G538000, Sobic.002G094600, Sobic.002G116000, Sobic.002G184600, Sobic.002G188500, Sobic.002G194500, Sobic.002G194700, Sobic.002G221400, Sobic.002G237900, Sobic.002G273500, Sobic.002G324000, Sobic.002G324100, Sobic.002G329500, Sobic.002G334100, Sob…	SOBIC.001G038400, SOBIC.001G059900, SOBIC.001G179400, SOBIC.001G224300, SOBIC.001G239500, SOBIC.001G344500, SOBIC.001G435500, SOBIC.001G441700, SOBIC.001G538000, SOBIC.002G094600, SOBIC.002G116000, SOBIC.002G184600, SOBIC.002G188500, SOBIC.002G194500, SOBIC.002G194700, SOBIC.002G221400, SOBIC.002G237900, SOBIC.002G273500, SOBIC.002G324000, SOBIC.002G324100, SOBIC.002G329500, SOBIC.002G334100, SOB…
GO:0042743	hydrogen peroxide metabolic process	149	40	16.26	4.4e-08	2.281e-05	P	Sobic.001G080200, Sobic.001G189000, Sobic.001G277000, Sobic.001G314000, Sobic.001G328100, Sobic.001G379300, Sobic.001G444400, Sobic.001G444500, Sobic.002G003200, Sobic.002G003700, Sobic.002G258300, Sobic.002G416600, Sobic.003G024700, Sobic.003G120900, Sobic.003G121000, Sobic.003G127100, Sobic.003G151900, Sobic.003G152000, Sobic.003G152200, Sobic.003G183300, Sobic.003G250000, Sobic.004G105100, Sob…	SOBIC.001G080200, SOBIC.001G189000, SOBIC.001G277000, SOBIC.001G314000, SOBIC.001G328100, SOBIC.001G379300, SOBIC.001G444400, SOBIC.001G444500, SOBIC.002G003200, SOBIC.002G003700, SOBIC.002G258300, SOBIC.002G416600, SOBIC.003G024700, SOBIC.003G120900, SOBIC.003G121000, SOBIC.003G127100, SOBIC.003G151900, SOBIC.003G152000, SOBIC.003G152200, SOBIC.003G183300, SOBIC.003G250000, SOBIC.004G105100, SOB…
GO:0007017	microtubule-based process	140	37	15.28	2.1e-07	8.518e-05	P	Sobic.001G074100, Sobic.001G078600, Sobic.001G088400, Sobic.001G177900, Sobic.001G399200, Sobic.001G534000, Sobic.001G540900, Sobic.002G004100, Sobic.002G204400, Sobic.002G313000, Sobic.002G350400, Sobic.002G390800, Sobic.003G034600, Sobic.003G043900, Sobic.003G118100, Sobic.003G135400, Sobic.003G212800, Sobic.003G260700, Sobic.003G292700, Sobic.004G128600, Sobic.004G241300, Sobic.004G339500, Sob…	SOBIC.001G074100, SOBIC.001G078600, SOBIC.001G088400, SOBIC.001G177900, SOBIC.001G399200, SOBIC.001G534000, SOBIC.001G540900, SOBIC.002G004100, SOBIC.002G204400, SOBIC.002G313000, SOBIC.002G350400, SOBIC.002G390800, SOBIC.003G034600, SOBIC.003G043900, SOBIC.003G118100, SOBIC.003G135400, SOBIC.003G212800, SOBIC.003G260700, SOBIC.003G292700, SOBIC.004G128600, SOBIC.004G241300, SOBIC.004G339500, SOB…
GO:0055114	oxidation-reduction process	1768	258	192.93	2.2e-07	8.518e-05	P	Sobic.001G005300, Sobic.001G012200, Sobic.001G012300, Sobic.001G028800, Sobic.001G048400, Sobic.001G048600, Sobic.001G062600, Sobic.001G069700, Sobic.001G072000, Sobic.001G080200, Sobic.001G082300, Sobic.001G084100, Sobic.001G104600, Sobic.001G147500, Sobic.001G147900, Sobic.001G173100, Sobic.001G189000, Sobic.001G192100, Sobic.001G192200, Sobic.001G194900, Sobic.001G196300, Sobic.001G199400, Sob…	SOBIC.001G005300, SOBIC.001G012200, SOBIC.001G012300, SOBIC.001G028800, SOBIC.001G048400, SOBIC.001G048600, SOBIC.001G062600, SOBIC.001G069700, SOBIC.001G072000, SOBIC.001G080200, SOBIC.001G082300, SOBIC.001G084100, SOBIC.001G104600, SOBIC.001G147500, SOBIC.001G147900, SOBIC.001G173100, SOBIC.001G189000, SOBIC.001G192100, SOBIC.001G192200, SOBIC.001G194900, SOBIC.001G196300, SOBIC.001G199400, SOB…
GO:0010383	cell wall polysaccharide metabolic process	107	31	11.68	2.2e-07	8.518e-05	P	Sobic.001G038400, Sobic.001G179400, Sobic.001G538000, Sobic.002G324100, Sobic.002G430700, Sobic.003G085900, Sobic.003G142100, Sobic.004G047600, Sobic.004G124800, Sobic.004G126700, Sobic.004G197600, Sobic.004G231300, Sobic.004G233700, Sobic.005G004900, Sobic.005G110457, Sobic.005G110460, Sobic.005G122800, Sobic.005G140001, Sobic.006G111000, Sobic.006G186200, Sobic.006G228100, Sobic.006G235600, Sob…	SOBIC.001G038400, SOBIC.001G179400, SOBIC.001G538000, SOBIC.002G324100, SOBIC.002G430700, SOBIC.003G085900, SOBIC.003G142100, SOBIC.004G047600, SOBIC.004G124800, SOBIC.004G126700, SOBIC.004G197600, SOBIC.004G231300, SOBIC.004G233700, SOBIC.005G004900, SOBIC.005G110457, SOBIC.005G110460, SOBIC.005G122800, SOBIC.005G140001, SOBIC.006G111000, SOBIC.006G186200, SOBIC.006G228100, SOBIC.006G235600, SOB…
GO:0005976	polysaccharide metabolic process	340	69	37.1	2.3e-07	8.518e-05	P	Sobic.001G038400, Sobic.001G084100, Sobic.001G138200, Sobic.001G179400, Sobic.001G224300, Sobic.001G239500, Sobic.001G372100, Sobic.001G435500, Sobic.001G441700, Sobic.001G538000, Sobic.002G094600, Sobic.002G116000, Sobic.002G194500, Sobic.002G221400, Sobic.002G237900, Sobic.002G273500, Sobic.002G324100, Sobic.002G329400, Sobic.002G329500, Sobic.002G334100, Sobic.002G368600, Sobic.002G430700, Sob…	SOBIC.001G038400, SOBIC.001G084100, SOBIC.001G138200, SOBIC.001G179400, SOBIC.001G224300, SOBIC.001G239500, SOBIC.001G372100, SOBIC.001G435500, SOBIC.001G441700, SOBIC.001G538000, SOBIC.002G094600, SOBIC.002G116000, SOBIC.002G194500, SOBIC.002G221400, SOBIC.002G237900, SOBIC.002G273500, SOBIC.002G324100, SOBIC.002G329400, SOBIC.002G329500, SOBIC.002G334100, SOBIC.002G368600, SOBIC.002G430700, SOB…
GO:0010410	hemicellulose metabolic process	93	28	10.15	3.6e-07	0.0001244	P	Sobic.001G038400, Sobic.001G179400, Sobic.001G538000, Sobic.002G324100, Sobic.002G430700, Sobic.003G085900, Sobic.003G142100, Sobic.004G047600, Sobic.004G124800, Sobic.004G126700, Sobic.004G233700, Sobic.005G004900, Sobic.005G110457, Sobic.005G110460, Sobic.005G140001, Sobic.006G111000, Sobic.006G186200, Sobic.006G228100, Sobic.006G235600, Sobic.006G279400, Sobic.007G090436, Sobic.007G090460, Sob…	SOBIC.001G038400, SOBIC.001G179400, SOBIC.001G538000, SOBIC.002G324100, SOBIC.002G430700, SOBIC.003G085900, SOBIC.003G142100, SOBIC.004G047600, SOBIC.004G124800, SOBIC.004G126700, SOBIC.004G233700, SOBIC.005G004900, SOBIC.005G110457, SOBIC.005G110460, SOBIC.005G140001, SOBIC.006G111000, SOBIC.006G186200, SOBIC.006G228100, SOBIC.006G235600, SOBIC.006G279400, SOBIC.007G090436, SOBIC.007G090460, SOB…
GO:0010103	stomatal complex morphogenesis	22	12	2.4	6.2e-07	0.0002009	P	Sobic.001G140400, Sobic.001G507800, Sobic.002G025300, Sobic.003G339600, Sobic.004G197600, Sobic.004G229700, Sobic.005G166500, Sobic.006G233600, Sobic.007G187700, Sobic.008G025600, Sobic.010G020600, Sobic.010G077000	SOBIC.001G140400, SOBIC.001G507800, SOBIC.002G025300, SOBIC.003G339600, SOBIC.004G197600, SOBIC.004G229700, SOBIC.005G166500, SOBIC.006G233600, SOBIC.007G187700, SOBIC.008G025600, SOBIC.010G020600, SOBIC.010G077000
GO:1903047	mitotic cell cycle process	113	31	12.33	8.4e-07	0.0002562	P	Sobic.001G013400, Sobic.001G078600, Sobic.001G377700, Sobic.002G162300, Sobic.002G390700, Sobic.003G034600, Sobic.003G118100, Sobic.003G179500, Sobic.003G260700, Sobic.003G294500, Sobic.003G423600, Sobic.004G077100, Sobic.004G095200, Sobic.004G271300, Sobic.004G321400, Sobic.006G035600, Sobic.006G126700, Sobic.006G136000, Sobic.006G214000, Sobic.007G097000, Sobic.007G184001, Sobic.007G187700, Sob…	SOBIC.001G013400, SOBIC.001G078600, SOBIC.001G377700, SOBIC.002G162300, SOBIC.002G390700, SOBIC.003G034600, SOBIC.003G118100, SOBIC.003G179500, SOBIC.003G260700, SOBIC.003G294500, SOBIC.003G423600, SOBIC.004G077100, SOBIC.004G095200, SOBIC.004G271300, SOBIC.004G321400, SOBIC.006G035600, SOBIC.006G126700, SOBIC.006G136000, SOBIC.006G214000, SOBIC.007G097000, SOBIC.007G184001, SOBIC.007G187700, SOB…
GO:0044712	single-organism catabolic process	586	102	63.95	1e-06	0.0002881	P	Sobic.001G008600, Sobic.001G012300, Sobic.001G059900, Sobic.001G062600, Sobic.001G065800, Sobic.001G065900, Sobic.001G080200, Sobic.001G157700, Sobic.001G158200, Sobic.001G189000, Sobic.001G194900, Sobic.001G222700, Sobic.001G277000, Sobic.001G314000, Sobic.001G317800, Sobic.001G319200, Sobic.001G328100, Sobic.001G379300, Sobic.001G403100, Sobic.001G408001, Sobic.001G444400, Sobic.001G444500, Sob…	SOBIC.001G008600, SOBIC.001G012300, SOBIC.001G059900, SOBIC.001G062600, SOBIC.001G065800, SOBIC.001G065900, SOBIC.001G080200, SOBIC.001G157700, SOBIC.001G158200, SOBIC.001G189000, SOBIC.001G194900, SOBIC.001G222700, SOBIC.001G277000, SOBIC.001G314000, SOBIC.001G317800, SOBIC.001G319200, SOBIC.001G328100, SOBIC.001G379300, SOBIC.001G403100, SOBIC.001G408001, SOBIC.001G444400, SOBIC.001G444500, SOB…
GO:0010374	stomatal complex development	39	16	4.26	1.2e-06	0.0003275	P	Sobic.001G140400, Sobic.001G507800, Sobic.002G025300, Sobic.002G112300, Sobic.002G230900, Sobic.003G339600, Sobic.004G197600, Sobic.004G229700, Sobic.005G131900, Sobic.005G166500, Sobic.006G233600, Sobic.007G187700, Sobic.008G025600, Sobic.010G020600, Sobic.010G077000, Sobic.010G260800	SOBIC.001G140400, SOBIC.001G507800, SOBIC.002G025300, SOBIC.002G112300, SOBIC.002G230900, SOBIC.003G339600, SOBIC.004G197600, SOBIC.004G229700, SOBIC.005G131900, SOBIC.005G166500, SOBIC.006G233600, SOBIC.007G187700, SOBIC.008G025600, SOBIC.010G020600, SOBIC.010G077000, SOBIC.010G260800
GO:0018298	protein-chromophore linkage	20	11	2.18	1.7e-06	0.0004407	P	Sobic.001G177000, Sobic.001G276500, Sobic.002G288300, Sobic.002G338000, Sobic.002G339200, Sobic.003G172300, Sobic.003G209900, Sobic.003G395800, Sobic.004G056900, Sobic.005G087000, Sobic.006G264201	SOBIC.001G177000, SOBIC.001G276500, SOBIC.002G288300, SOBIC.002G338000, SOBIC.002G339200, SOBIC.003G172300, SOBIC.003G209900, SOBIC.003G395800, SOBIC.004G056900, SOBIC.005G087000, SOBIC.006G264201
GO:0044699	single-organism process	8320	996	907.93	2e-06	0.0004938	P	Sobic.001G005300, Sobic.001G008600, Sobic.001G009700, Sobic.001G012200, Sobic.001G012300, Sobic.001G012400, Sobic.001G012600, Sobic.001G013400, Sobic.001G028800, Sobic.001G030900, Sobic.001G031700, Sobic.001G032000, Sobic.001G033300, Sobic.001G038400, Sobic.001G038500, Sobic.001G042500, Sobic.001G048400, Sobic.001G048600, Sobic.001G056100, Sobic.001G057600, Sobic.001G059600, Sobic.001G059700, Sob…	SOBIC.001G005300, SOBIC.001G008600, SOBIC.001G009700, SOBIC.001G012200, SOBIC.001G012300, SOBIC.001G012400, SOBIC.001G012600, SOBIC.001G013400, SOBIC.001G028800, SOBIC.001G030900, SOBIC.001G031700, SOBIC.001G032000, SOBIC.001G033300, SOBIC.001G038400, SOBIC.001G038500, SOBIC.001G042500, SOBIC.001G048400, SOBIC.001G048600, SOBIC.001G056100, SOBIC.001G057600, SOBIC.001G059600, SOBIC.001G059700, SOB…
GO:0044264	cellular polysaccharide metabolic process	242	51	26.41	2.7e-06	0.0006363	P	Sobic.001G038400, Sobic.001G179400, Sobic.001G224300, Sobic.001G239500, Sobic.001G435500, Sobic.001G441700, Sobic.001G538000, Sobic.002G094600, Sobic.002G116000, Sobic.002G194500, Sobic.002G221400, Sobic.002G237900, Sobic.002G273500, Sobic.002G324100, Sobic.002G329500, Sobic.002G334100, Sobic.002G368600, Sobic.002G430700, Sobic.003G085900, Sobic.003G148500, Sobic.004G025900, Sobic.004G047600, Sob…	SOBIC.001G038400, SOBIC.001G179400, SOBIC.001G224300, SOBIC.001G239500, SOBIC.001G435500, SOBIC.001G441700, SOBIC.001G538000, SOBIC.002G094600, SOBIC.002G116000, SOBIC.002G194500, SOBIC.002G221400, SOBIC.002G237900, SOBIC.002G273500, SOBIC.002G324100, SOBIC.002G329500, SOBIC.002G334100, SOBIC.002G368600, SOBIC.002G430700, SOBIC.003G085900, SOBIC.003G148500, SOBIC.004G025900, SOBIC.004G047600, SOB…
GO:0006073	cellular glucan metabolic process	198	44	21.61	3e-06	0.0006697	P	Sobic.001G179400, Sobic.001G224300, Sobic.001G239500, Sobic.001G435500, Sobic.001G441700, Sobic.001G538000, Sobic.002G094600, Sobic.002G116000, Sobic.002G194500, Sobic.002G221400, Sobic.002G237900, Sobic.002G273500, Sobic.002G324100, Sobic.002G329500, Sobic.002G334100, Sobic.002G368600, Sobic.003G085900, Sobic.003G148500, Sobic.004G025900, Sobic.004G124800, Sobic.004G126700, Sobic.004G197600, Sob…	SOBIC.001G179400, SOBIC.001G224300, SOBIC.001G239500, SOBIC.001G435500, SOBIC.001G441700, SOBIC.001G538000, SOBIC.002G094600, SOBIC.002G116000, SOBIC.002G194500, SOBIC.002G221400, SOBIC.002G237900, SOBIC.002G273500, SOBIC.002G324100, SOBIC.002G329500, SOBIC.002G334100, SOBIC.002G368600, SOBIC.003G085900, SOBIC.003G148500, SOBIC.004G025900, SOBIC.004G124800, SOBIC.004G126700, SOBIC.004G197600, SOB…
GO:0044036	cell wall macromolecule metabolic process	137	34	14.95	3.1e-06	0.0006697	P	Sobic.001G038400, Sobic.001G179400, Sobic.001G538000, Sobic.002G324100, Sobic.002G430700, Sobic.003G085900, Sobic.003G142100, Sobic.004G047600, Sobic.004G124800, Sobic.004G126700, Sobic.004G197600, Sobic.004G231300, Sobic.004G233700, Sobic.005G004900, Sobic.005G110457, Sobic.005G110460, Sobic.005G122800, Sobic.005G140001, Sobic.006G111000, Sobic.006G132300, Sobic.006G132500, Sobic.006G186200, Sob…	SOBIC.001G038400, SOBIC.001G179400, SOBIC.001G538000, SOBIC.002G324100, SOBIC.002G430700, SOBIC.003G085900, SOBIC.003G142100, SOBIC.004G047600, SOBIC.004G124800, SOBIC.004G126700, SOBIC.004G197600, SOBIC.004G231300, SOBIC.004G233700, SOBIC.005G004900, SOBIC.005G110457, SOBIC.005G110460, SOBIC.005G122800, SOBIC.005G140001, SOBIC.006G111000, SOBIC.006G132300, SOBIC.006G132500, SOBIC.006G186200, SOB…
GO:0009765	photosynthesis, light harvesting	25	12	2.73	3.7e-06	0.0007674	P	Sobic.001G177000, Sobic.002G288300, Sobic.002G338000, Sobic.002G339200, Sobic.002G352100, Sobic.003G209900, Sobic.004G056900, Sobic.005G087000, Sobic.006G264201, Sobic.007G136900, Sobic.010G092900, Sobic.010G189300	SOBIC.001G177000, SOBIC.002G288300, SOBIC.002G338000, SOBIC.002G339200, SOBIC.002G352100, SOBIC.003G209900, SOBIC.004G056900, SOBIC.005G087000, SOBIC.006G264201, SOBIC.007G136900, SOBIC.010G092900, SOBIC.010G189300
GO:0044042	glucan metabolic process	203	44	22.15	6e-06	0.001197	P	Sobic.001G179400, Sobic.001G224300, Sobic.001G239500, Sobic.001G435500, Sobic.001G441700, Sobic.001G538000, Sobic.002G094600, Sobic.002G116000, Sobic.002G194500, Sobic.002G221400, Sobic.002G237900, Sobic.002G273500, Sobic.002G324100, Sobic.002G329500, Sobic.002G334100, Sobic.002G368600, Sobic.003G085900, Sobic.003G148500, Sobic.004G025900, Sobic.004G124800, Sobic.004G126700, Sobic.004G197600, Sob…	SOBIC.001G179400, SOBIC.001G224300, SOBIC.001G239500, SOBIC.001G435500, SOBIC.001G441700, SOBIC.001G538000, SOBIC.002G094600, SOBIC.002G116000, SOBIC.002G194500, SOBIC.002G221400, SOBIC.002G237900, SOBIC.002G273500, SOBIC.002G324100, SOBIC.002G329500, SOBIC.002G334100, SOBIC.002G368600, SOBIC.003G085900, SOBIC.003G148500, SOBIC.004G025900, SOBIC.004G124800, SOBIC.004G126700, SOBIC.004G197600, SOB…
GO:0015979	photosynthesis	178	40	19.42	6.3e-06	0.00121	P	Sobic.001G070500, Sobic.001G102800, Sobic.001G177000, Sobic.001G276500, Sobic.002G032700, Sobic.002G033900, Sobic.002G047400, Sobic.002G119500, Sobic.002G288300, Sobic.002G297300, Sobic.002G338000, Sobic.002G339200, Sobic.002G352100, Sobic.003G132100, Sobic.003G172300, Sobic.003G172900, Sobic.003G173116, Sobic.003G209900, Sobic.003G395800, Sobic.004G056900, Sobic.004G238500, Sobic.004G261800, Sob…	SOBIC.001G070500, SOBIC.001G102800, SOBIC.001G177000, SOBIC.001G276500, SOBIC.002G032700, SOBIC.002G033900, SOBIC.002G047400, SOBIC.002G119500, SOBIC.002G288300, SOBIC.002G297300, SOBIC.002G338000, SOBIC.002G339200, SOBIC.002G352100, SOBIC.003G132100, SOBIC.003G172300, SOBIC.003G172900, SOBIC.003G173116, SOBIC.003G209900, SOBIC.003G395800, SOBIC.004G056900, SOBIC.004G238500, SOBIC.004G261800, SOB…
GO:0000278	mitotic cell cycle	125	31	13.64	8.4e-06	0.001555	P	Sobic.001G013400, Sobic.001G078600, Sobic.001G377700, Sobic.002G162300, Sobic.002G390700, Sobic.003G034600, Sobic.003G118100, Sobic.003G179500, Sobic.003G260700, Sobic.003G294500, Sobic.003G423600, Sobic.004G077100, Sobic.004G095200, Sobic.004G271300, Sobic.004G321400, Sobic.006G035600, Sobic.006G126700, Sobic.006G136000, Sobic.006G214000, Sobic.007G097000, Sobic.007G184001, Sobic.007G187700, Sob…	SOBIC.001G013400, SOBIC.001G078600, SOBIC.001G377700, SOBIC.002G162300, SOBIC.002G390700, SOBIC.003G034600, SOBIC.003G118100, SOBIC.003G179500, SOBIC.003G260700, SOBIC.003G294500, SOBIC.003G423600, SOBIC.004G077100, SOBIC.004G095200, SOBIC.004G271300, SOBIC.004G321400, SOBIC.006G035600, SOBIC.006G126700, SOBIC.006G136000, SOBIC.006G214000, SOBIC.007G097000, SOBIC.007G184001, SOBIC.007G187700, SOB…
GO:0072593	reactive oxygen species metabolic process	200	43	21.83	9.4e-06	0.001681	P	Sobic.001G080200, Sobic.001G189000, Sobic.001G277000, Sobic.001G314000, Sobic.001G328100, Sobic.001G379300, Sobic.001G442500, Sobic.001G444400, Sobic.001G444500, Sobic.002G003200, Sobic.002G003700, Sobic.002G258300, Sobic.002G416600, Sobic.003G024700, Sobic.003G120900, Sobic.003G121000, Sobic.003G127100, Sobic.003G151900, Sobic.003G152000, Sobic.003G152200, Sobic.003G183300, Sobic.003G250000, Sob…	SOBIC.001G080200, SOBIC.001G189000, SOBIC.001G277000, SOBIC.001G314000, SOBIC.001G328100, SOBIC.001G379300, SOBIC.001G442500, SOBIC.001G444400, SOBIC.001G444500, SOBIC.002G003200, SOBIC.002G003700, SOBIC.002G258300, SOBIC.002G416600, SOBIC.003G024700, SOBIC.003G120900, SOBIC.003G121000, SOBIC.003G127100, SOBIC.003G151900, SOBIC.003G152000, SOBIC.003G152200, SOBIC.003G183300, SOBIC.003G250000, SOB…
GO:0010143	cutin biosynthetic process	23	11	2.51	9.8e-06	0.001694	P	Sobic.001G222700, Sobic.001G250200, Sobic.002G206400, Sobic.003G360700, Sobic.004G084600, Sobic.005G021000, Sobic.005G156100, Sobic.006G066400, Sobic.007G165800, Sobic.008G130800, Sobic.009G157000	SOBIC.001G222700, SOBIC.001G250200, SOBIC.002G206400, SOBIC.003G360700, SOBIC.004G084600, SOBIC.005G021000, SOBIC.005G156100, SOBIC.006G066400, SOBIC.007G165800, SOBIC.008G130800, SOBIC.009G157000
GO:0010411	xyloglucan metabolic process	55	18	6	1.2e-05	0.002007	P	Sobic.001G179400, Sobic.001G538000, Sobic.002G324100, Sobic.003G085900, Sobic.004G124800, Sobic.004G126700, Sobic.005G140001, Sobic.006G111000, Sobic.006G186200, Sobic.006G228100, Sobic.007G090436, Sobic.007G090460, Sobic.007G094900, Sobic.010G097000, Sobic.010G246400, Sobic.010G246500, Sobic.010G246600, Sobic.010G246700	SOBIC.001G179400, SOBIC.001G538000, SOBIC.002G324100, SOBIC.003G085900, SOBIC.004G124800, SOBIC.004G126700, SOBIC.005G140001, SOBIC.006G111000, SOBIC.006G186200, SOBIC.006G228100, SOBIC.007G090436, SOBIC.007G090460, SOBIC.007G094900, SOBIC.010G097000, SOBIC.010G246400, SOBIC.010G246500, SOBIC.010G246600, SOBIC.010G246700
GO:0006633	fatty acid biosynthetic process	147	34	16.04	1.6e-05	0.002592	P	Sobic.001G069700, Sobic.001G213300, Sobic.001G221900, Sobic.001G222700, Sobic.001G247700, Sobic.001G495500, Sobic.002G111500, Sobic.002G175400, Sobic.002G179700, Sobic.002G206400, Sobic.002G256900, Sobic.002G374600, Sobic.002G383900, Sobic.003G083300, Sobic.003G173700, Sobic.003G178500, Sobic.003G178700, Sobic.003G385500, Sobic.003G385900, Sobic.004G249400, Sobic.004G341300, Sobic.004G342000, Sob…	SOBIC.001G069700, SOBIC.001G213300, SOBIC.001G221900, SOBIC.001G222700, SOBIC.001G247700, SOBIC.001G495500, SOBIC.002G111500, SOBIC.002G175400, SOBIC.002G179700, SOBIC.002G206400, SOBIC.002G256900, SOBIC.002G374600, SOBIC.002G383900, SOBIC.003G083300, SOBIC.003G173700, SOBIC.003G178500, SOBIC.003G178700, SOBIC.003G385500, SOBIC.003G385900, SOBIC.004G249400, SOBIC.004G341300, SOBIC.004G342000, SOB…
GO:0022402	cell cycle process	245	49	26.74	1.9e-05	0.002985	P	Sobic.001G013400, Sobic.001G078600, Sobic.001G230300, Sobic.001G377700, Sobic.001G427400, Sobic.002G074500, Sobic.002G162300, Sobic.002G227100, Sobic.002G313000, Sobic.002G351100, Sobic.002G390700, Sobic.003G008700, Sobic.003G034600, Sobic.003G118100, Sobic.003G179500, Sobic.003G260700, Sobic.003G294500, Sobic.003G423600, Sobic.003G423700, Sobic.004G032900, Sobic.004G053900, Sobic.004G077100, Sob…	SOBIC.001G013400, SOBIC.001G078600, SOBIC.001G230300, SOBIC.001G377700, SOBIC.001G427400, SOBIC.002G074500, SOBIC.002G162300, SOBIC.002G227100, SOBIC.002G313000, SOBIC.002G351100, SOBIC.002G390700, SOBIC.003G008700, SOBIC.003G034600, SOBIC.003G118100, SOBIC.003G179500, SOBIC.003G260700, SOBIC.003G294500, SOBIC.003G423600, SOBIC.003G423700, SOBIC.004G032900, SOBIC.004G053900, SOBIC.004G077100, SOB…
GO:0032787	monocarboxylic acid metabolic process	552	91	60.24	3.5e-05	0.005337	P	Sobic.001G012300, Sobic.001G012400, Sobic.001G030900, Sobic.001G069700, Sobic.001G084300, Sobic.001G084400, Sobic.001G213300, Sobic.001G221900, Sobic.001G222700, Sobic.001G247700, Sobic.001G334501, Sobic.001G399400, Sobic.001G495500, Sobic.002G054400, Sobic.002G085100, Sobic.002G085300, Sobic.002G111500, Sobic.002G173900, Sobic.002G175400, Sobic.002G179700, Sobic.002G206400, Sobic.002G256100, Sob…	SOBIC.001G012300, SOBIC.001G012400, SOBIC.001G030900, SOBIC.001G069700, SOBIC.001G084300, SOBIC.001G084400, SOBIC.001G213300, SOBIC.001G221900, SOBIC.001G222700, SOBIC.001G247700, SOBIC.001G334501, SOBIC.001G399400, SOBIC.001G495500, SOBIC.002G054400, SOBIC.002G085100, SOBIC.002G085300, SOBIC.002G111500, SOBIC.002G173900, SOBIC.002G175400, SOBIC.002G179700, SOBIC.002G206400, SOBIC.002G256100, SOB…
GO:0006270	DNA replication initiation	22	10	2.4	4.4e-05	0.006518	P	Sobic.001G295400, Sobic.003G183700, Sobic.003G361200, Sobic.005G110535, Sobic.008G020500, Sobic.008G129200, Sobic.009G038800, Sobic.009G087000, Sobic.009G172950, Sobic.010G103700	SOBIC.001G295400, SOBIC.003G183700, SOBIC.003G361200, SOBIC.005G110535, SOBIC.008G020500, SOBIC.008G129200, SOBIC.009G038800, SOBIC.009G087000, SOBIC.009G172950, SOBIC.010G103700
GO:0042546	cell wall biogenesis	162	35	17.68	5.6e-05	0.008066	P	Sobic.001G038400, Sobic.001G086000, Sobic.001G179400, Sobic.001G224300, Sobic.001G399900, Sobic.001G475500, Sobic.001G538000, Sobic.002G271600, Sobic.002G324100, Sobic.002G368300, Sobic.002G368600, Sobic.002G430700, Sobic.003G250700, Sobic.003G274000, Sobic.004G047600, Sobic.004G124800, Sobic.004G126700, Sobic.004G231300, Sobic.005G004900, Sobic.005G034500, Sobic.005G122800, Sobic.005G140001, Sob…	SOBIC.001G038400, SOBIC.001G086000, SOBIC.001G179400, SOBIC.001G224300, SOBIC.001G399900, SOBIC.001G475500, SOBIC.001G538000, SOBIC.002G271600, SOBIC.002G324100, SOBIC.002G368300, SOBIC.002G368600, SOBIC.002G430700, SOBIC.003G250700, SOBIC.003G274000, SOBIC.004G047600, SOBIC.004G124800, SOBIC.004G126700, SOBIC.004G231300, SOBIC.005G004900, SOBIC.005G034500, SOBIC.005G122800, SOBIC.005G140001, SOB…
GO:0006323	DNA packaging	61	18	6.66	5.8e-05	0.008128	P	Sobic.001G529400, Sobic.002G196500, Sobic.003G057100, Sobic.003G057366, Sobic.003G092200, Sobic.003G179500, Sobic.003G350100, Sobic.003G387600, Sobic.004G265400, Sobic.004G279601, Sobic.006G165501, Sobic.006G191800, Sobic.007G008300, Sobic.007G149600, Sobic.007G221800, Sobic.008G123400, Sobic.009G167500, Sobic.009G184200	SOBIC.001G529400, SOBIC.002G196500, SOBIC.003G057100, SOBIC.003G057366, SOBIC.003G092200, SOBIC.003G179500, SOBIC.003G350100, SOBIC.003G387600, SOBIC.004G265400, SOBIC.004G279601, SOBIC.006G165501, SOBIC.006G191800, SOBIC.007G008300, SOBIC.007G149600, SOBIC.007G221800, SOBIC.008G123400, SOBIC.009G167500, SOBIC.009G184200
GO:0010052	guard cell differentiation	15	8	1.64	6.3e-05	0.008596	P	Sobic.001G140400, Sobic.002G025300, Sobic.003G339600, Sobic.004G197600, Sobic.004G229700, Sobic.005G166500, Sobic.006G233600, Sobic.007G187700	SOBIC.001G140400, SOBIC.002G025300, SOBIC.003G339600, SOBIC.004G197600, SOBIC.004G229700, SOBIC.005G166500, SOBIC.006G233600, SOBIC.007G187700
GO:0019684	photosynthesis, light reaction	97	24	10.59	8.9e-05	0.01183	P	Sobic.001G177000, Sobic.001G276500, Sobic.002G032700, Sobic.002G288300, Sobic.002G297300, Sobic.002G338000, Sobic.002G339200, Sobic.002G352100, Sobic.003G172300, Sobic.003G172900, Sobic.003G173116, Sobic.003G209900, Sobic.003G395800, Sobic.004G056900, Sobic.005G074400, Sobic.005G087000, Sobic.006G073500, Sobic.006G093100, Sobic.006G264201, Sobic.007G136900, Sobic.009G219100, Sobic.009G250400, Sob…	SOBIC.001G177000, SOBIC.001G276500, SOBIC.002G032700, SOBIC.002G288300, SOBIC.002G297300, SOBIC.002G338000, SOBIC.002G339200, SOBIC.002G352100, SOBIC.003G172300, SOBIC.003G172900, SOBIC.003G173116, SOBIC.003G209900, SOBIC.003G395800, SOBIC.004G056900, SOBIC.005G074400, SOBIC.005G087000, SOBIC.006G073500, SOBIC.006G093100, SOBIC.006G264201, SOBIC.007G136900, SOBIC.009G219100, SOBIC.009G250400, SOB…
GO:0009934	regulation of meristem structural organization	16	8	1.75	0.00011	0.01426	P	Sobic.001G074000, Sobic.002G050700, Sobic.003G387600, Sobic.004G321400, Sobic.006G144700, Sobic.007G207700, Sobic.010G043000, Sobic.010G215300	SOBIC.001G074000, SOBIC.002G050700, SOBIC.003G387600, SOBIC.004G321400, SOBIC.006G144700, SOBIC.007G207700, SOBIC.010G043000, SOBIC.010G215300
GO:0090626	plant epidermis morphogenesis	64	18	6.98	0.00012	0.01447	P	Sobic.001G140400, Sobic.001G296000, Sobic.001G507800, Sobic.002G025300, Sobic.003G084400, Sobic.003G339600, Sobic.004G197600, Sobic.004G229700, Sobic.004G313900, Sobic.005G166500, Sobic.006G116500, Sobic.006G233600, Sobic.007G136500, Sobic.007G165800, Sobic.007G187700, Sobic.008G025600, Sobic.010G020600, Sobic.010G077000	SOBIC.001G140400, SOBIC.001G296000, SOBIC.001G507800, SOBIC.002G025300, SOBIC.003G084400, SOBIC.003G339600, SOBIC.004G197600, SOBIC.004G229700, SOBIC.004G313900, SOBIC.005G166500, SOBIC.006G116500, SOBIC.006G233600, SOBIC.007G136500, SOBIC.007G165800, SOBIC.007G187700, SOBIC.008G025600, SOBIC.010G020600, SOBIC.010G077000
GO:0006631	fatty acid metabolic process	208	41	22.7	0.00012	0.01447	P	Sobic.001G069700, Sobic.001G213300, Sobic.001G221900, Sobic.001G222700, Sobic.001G247700, Sobic.001G334501, Sobic.001G495500, Sobic.002G111500, Sobic.002G175400, Sobic.002G179700, Sobic.002G206400, Sobic.002G256900, Sobic.002G374600, Sobic.002G383900, Sobic.003G024900, Sobic.003G083300, Sobic.003G173700, Sobic.003G178500, Sobic.003G178700, Sobic.003G385500, Sobic.003G385900, Sobic.004G249400, Sob…	SOBIC.001G069700, SOBIC.001G213300, SOBIC.001G221900, SOBIC.001G222700, SOBIC.001G247700, SOBIC.001G334501, SOBIC.001G495500, SOBIC.002G111500, SOBIC.002G175400, SOBIC.002G179700, SOBIC.002G206400, SOBIC.002G256900, SOBIC.002G374600, SOBIC.002G383900, SOBIC.003G024900, SOBIC.003G083300, SOBIC.003G173700, SOBIC.003G178500, SOBIC.003G178700, SOBIC.003G385500, SOBIC.003G385900, SOBIC.004G249400, SOB…
GO:0071103	DNA conformation change	111	26	12.11	0.00012	0.01447	P	Sobic.001G529400, Sobic.002G196500, Sobic.002G420000, Sobic.003G057100, Sobic.003G057366, Sobic.003G092200, Sobic.003G179500, Sobic.003G183700, Sobic.003G350100, Sobic.003G387600, Sobic.004G265400, Sobic.004G271300, Sobic.004G279601, Sobic.005G110535, Sobic.006G165501, Sobic.006G191800, Sobic.007G008300, Sobic.007G149600, Sobic.007G221800, Sobic.008G020500, Sobic.008G123400, Sobic.009G038800, Sob…	SOBIC.001G529400, SOBIC.002G196500, SOBIC.002G420000, SOBIC.003G057100, SOBIC.003G057366, SOBIC.003G092200, SOBIC.003G179500, SOBIC.003G183700, SOBIC.003G350100, SOBIC.003G387600, SOBIC.004G265400, SOBIC.004G271300, SOBIC.004G279601, SOBIC.005G110535, SOBIC.006G165501, SOBIC.006G191800, SOBIC.007G008300, SOBIC.007G149600, SOBIC.007G221800, SOBIC.008G020500, SOBIC.008G123400, SOBIC.009G038800, SOB…
GO:0009888	tissue development	372	64	40.59	0.00015	0.01728	P	Sobic.001G059900, Sobic.001G074000, Sobic.001G140400, Sobic.001G156500, Sobic.001G207600, Sobic.001G296000, Sobic.001G507800, Sobic.001G540900, Sobic.002G025300, Sobic.002G050700, Sobic.002G112300, Sobic.002G218100, Sobic.002G230900, Sobic.002G308200, Sobic.003G084400, Sobic.003G250700, Sobic.003G339600, Sobic.003G359200, Sobic.003G387600, Sobic.003G390600, Sobic.004G010000, Sobic.004G035800, Sob…	SOBIC.001G059900, SOBIC.001G074000, SOBIC.001G140400, SOBIC.001G156500, SOBIC.001G207600, SOBIC.001G296000, SOBIC.001G507800, SOBIC.001G540900, SOBIC.002G025300, SOBIC.002G050700, SOBIC.002G112300, SOBIC.002G218100, SOBIC.002G230900, SOBIC.002G308200, SOBIC.003G084400, SOBIC.003G250700, SOBIC.003G339600, SOBIC.003G359200, SOBIC.003G387600, SOBIC.003G390600, SOBIC.004G010000, SOBIC.004G035800, SOB…
GO:0006334	nucleosome assembly	49	15	5.35	0.00015	0.01728	P	Sobic.001G529400, Sobic.002G196500, Sobic.003G057100, Sobic.003G057366, Sobic.003G092200, Sobic.003G350100, Sobic.003G387600, Sobic.004G265400, Sobic.004G279601, Sobic.006G165501, Sobic.006G191800, Sobic.007G008300, Sobic.007G149600, Sobic.007G221800, Sobic.009G167500	SOBIC.001G529400, SOBIC.002G196500, SOBIC.003G057100, SOBIC.003G057366, SOBIC.003G092200, SOBIC.003G350100, SOBIC.003G387600, SOBIC.004G265400, SOBIC.004G279601, SOBIC.006G165501, SOBIC.006G191800, SOBIC.007G008300, SOBIC.007G149600, SOBIC.007G221800, SOBIC.009G167500
GO:0090558	plant epidermis development	172	35	18.77	0.0002	0.02254	P	Sobic.001G140400, Sobic.001G156500, Sobic.001G207600, Sobic.001G296000, Sobic.001G507800, Sobic.001G540900, Sobic.002G025300, Sobic.002G112300, Sobic.002G230900, Sobic.002G308200, Sobic.003G084400, Sobic.003G250700, Sobic.003G339600, Sobic.003G387600, Sobic.004G010000, Sobic.004G035800, Sobic.004G197600, Sobic.004G229700, Sobic.004G313900, Sobic.005G047100, Sobic.005G131900, Sobic.005G166500, Sob…	SOBIC.001G140400, SOBIC.001G156500, SOBIC.001G207600, SOBIC.001G296000, SOBIC.001G507800, SOBIC.001G540900, SOBIC.002G025300, SOBIC.002G112300, SOBIC.002G230900, SOBIC.002G308200, SOBIC.003G084400, SOBIC.003G250700, SOBIC.003G339600, SOBIC.003G387600, SOBIC.004G010000, SOBIC.004G035800, SOBIC.004G197600, SOBIC.004G229700, SOBIC.004G313900, SOBIC.005G047100, SOBIC.005G131900, SOBIC.005G166500, SOB…
GO:0044710	single-organism metabolic process	4468	550	487.57	0.00023	0.02537	P	Sobic.001G005300, Sobic.001G008600, Sobic.001G012200, Sobic.001G012300, Sobic.001G012400, Sobic.001G028800, Sobic.001G030900, Sobic.001G038400, Sobic.001G048400, Sobic.001G048600, Sobic.001G057600, Sobic.001G059900, Sobic.001G062600, Sobic.001G065800, Sobic.001G065900, Sobic.001G069700, Sobic.001G072000, Sobic.001G078600, Sobic.001G080200, Sobic.001G082300, Sobic.001G084100, Sobic.001G084300, Sob…	SOBIC.001G005300, SOBIC.001G008600, SOBIC.001G012200, SOBIC.001G012300, SOBIC.001G012400, SOBIC.001G028800, SOBIC.001G030900, SOBIC.001G038400, SOBIC.001G048400, SOBIC.001G048600, SOBIC.001G057600, SOBIC.001G059900, SOBIC.001G062600, SOBIC.001G065800, SOBIC.001G065900, SOBIC.001G069700, SOBIC.001G072000, SOBIC.001G078600, SOBIC.001G080200, SOBIC.001G082300, SOBIC.001G084100, SOBIC.001G084300, SOB…
GO:0009653	anatomical structure morphogenesis	544	86	59.36	0.00025	0.02701	P	Sobic.001G005300, Sobic.001G033300, Sobic.001G042500, Sobic.001G059900, Sobic.001G074000, Sobic.001G140400, Sobic.001G156500, Sobic.001G199400, Sobic.001G207600, Sobic.001G295400, Sobic.001G296000, Sobic.001G328500, Sobic.001G413700, Sobic.001G439000, Sobic.001G488900, Sobic.001G507800, Sobic.001G540900, Sobic.002G002000, Sobic.002G025300, Sobic.002G050700, Sobic.002G218100, Sobic.002G221400, Sob…	SOBIC.001G005300, SOBIC.001G033300, SOBIC.001G042500, SOBIC.001G059900, SOBIC.001G074000, SOBIC.001G140400, SOBIC.001G156500, SOBIC.001G199400, SOBIC.001G207600, SOBIC.001G295400, SOBIC.001G296000, SOBIC.001G328500, SOBIC.001G413700, SOBIC.001G439000, SOBIC.001G488900, SOBIC.001G507800, SOBIC.001G540900, SOBIC.002G002000, SOBIC.002G025300, SOBIC.002G050700, SOBIC.002G218100, SOBIC.002G221400, SOB…
GO:0010016	shoot system morphogenesis	110	25	12	0.00027	0.02857	P	Sobic.001G059900, Sobic.001G140400, Sobic.001G207600, Sobic.001G328500, Sobic.001G413700, Sobic.001G439000, Sobic.001G488900, Sobic.001G507800, Sobic.002G025300, Sobic.002G221400, Sobic.003G018700, Sobic.003G339600, Sobic.003G359200, Sobic.004G197600, Sobic.004G229700, Sobic.005G166500, Sobic.006G233600, Sobic.007G038000, Sobic.007G187700, Sobic.008G025600, Sobic.010G020600, Sobic.010G043000, Sob…	SOBIC.001G059900, SOBIC.001G140400, SOBIC.001G207600, SOBIC.001G328500, SOBIC.001G413700, SOBIC.001G439000, SOBIC.001G488900, SOBIC.001G507800, SOBIC.002G025300, SOBIC.002G221400, SOBIC.003G018700, SOBIC.003G339600, SOBIC.003G359200, SOBIC.004G197600, SOBIC.004G229700, SOBIC.005G166500, SOBIC.006G233600, SOBIC.007G038000, SOBIC.007G187700, SOBIC.008G025600, SOBIC.010G020600, SOBIC.010G043000, SOB…
GO:0007049	cell cycle	303	53	33.07	0.00035	0.0363	P	Sobic.001G013400, Sobic.001G078600, Sobic.001G230300, Sobic.001G295000, Sobic.001G377700, Sobic.001G427400, Sobic.002G074500, Sobic.002G162300, Sobic.002G227100, Sobic.002G313000, Sobic.002G351100, Sobic.002G390700, Sobic.003G008700, Sobic.003G034600, Sobic.003G118100, Sobic.003G179500, Sobic.003G260700, Sobic.003G294500, Sobic.003G387600, Sobic.003G423600, Sobic.003G423700, Sobic.004G032900, Sob…	SOBIC.001G013400, SOBIC.001G078600, SOBIC.001G230300, SOBIC.001G295000, SOBIC.001G377700, SOBIC.001G427400, SOBIC.002G074500, SOBIC.002G162300, SOBIC.002G227100, SOBIC.002G313000, SOBIC.002G351100, SOBIC.002G390700, SOBIC.003G008700, SOBIC.003G034600, SOBIC.003G118100, SOBIC.003G179500, SOBIC.003G260700, SOBIC.003G294500, SOBIC.003G387600, SOBIC.003G423600, SOBIC.003G423700, SOBIC.004G032900, SOB…
GO:0044723	single-organism carbohydrate metabolic process	686	103	74.86	0.00044	0.04473	P	Sobic.001G012400, Sobic.001G030900, Sobic.001G038400, Sobic.001G059900, Sobic.001G084300, Sobic.001G084400, Sobic.001G130600, Sobic.001G138200, Sobic.001G224300, Sobic.001G239500, Sobic.001G344500, Sobic.001G398500, Sobic.001G519800, Sobic.002G054400, Sobic.002G085100, Sobic.002G085300, Sobic.002G094600, Sobic.002G116000, Sobic.002G173900, Sobic.002G184600, Sobic.002G188500, Sobic.002G194700, Sob…	SOBIC.001G012400, SOBIC.001G030900, SOBIC.001G038400, SOBIC.001G059900, SOBIC.001G084300, SOBIC.001G084400, SOBIC.001G130600, SOBIC.001G138200, SOBIC.001G224300, SOBIC.001G239500, SOBIC.001G344500, SOBIC.001G398500, SOBIC.001G519800, SOBIC.002G054400, SOBIC.002G085100, SOBIC.002G085300, SOBIC.002G094600, SOBIC.002G116000, SOBIC.002G173900, SOBIC.002G184600, SOBIC.002G188500, SOBIC.002G194700, SOB…
GO:0045493	xylan catabolic process	11	6	1.2	0.00048	0.04609	P	Sobic.003G085900, Sobic.003G142100, Sobic.004G233700, Sobic.005G110457, Sobic.005G110460, Sobic.006G235600	SOBIC.003G085900, SOBIC.003G142100, SOBIC.004G233700, SOBIC.005G110457, SOBIC.005G110460, SOBIC.006G235600
GO:0044772	mitotic cell cycle phase transition	28	10	3.06	0.00048	0.04609	P	Sobic.001G377700, Sobic.004G077100, Sobic.004G321400, Sobic.006G126700, Sobic.007G184001, Sobic.007G187700, Sobic.007G207700, Sobic.008G020500, Sobic.010G215300, Sobic.010G260800	SOBIC.001G377700, SOBIC.004G077100, SOBIC.004G321400, SOBIC.006G126700, SOBIC.007G184001, SOBIC.007G187700, SOBIC.007G207700, SOBIC.008G020500, SOBIC.010G215300, SOBIC.010G260800
GO:0034728	nucleosome organization	54	15	5.89	0.00048	0.04609	P	Sobic.001G529400, Sobic.002G196500, Sobic.003G057100, Sobic.003G057366, Sobic.003G092200, Sobic.003G350100, Sobic.003G387600, Sobic.004G265400, Sobic.004G279601, Sobic.006G165501, Sobic.006G191800, Sobic.007G008300, Sobic.007G149600, Sobic.007G221800, Sobic.009G167500	SOBIC.001G529400, SOBIC.002G196500, SOBIC.003G057100, SOBIC.003G057366, SOBIC.003G092200, SOBIC.003G350100, SOBIC.003G387600, SOBIC.004G265400, SOBIC.004G279601, SOBIC.006G165501, SOBIC.006G191800, SOBIC.007G008300, SOBIC.007G149600, SOBIC.007G221800, SOBIC.009G167500
GO:0072330	monocarboxylic acid biosynthetic process	201	38	21.93	0.0005	0.04714	P	Sobic.001G012300, Sobic.001G069700, Sobic.001G213300, Sobic.001G221900, Sobic.001G222700, Sobic.001G247700, Sobic.001G399400, Sobic.001G495500, Sobic.002G111500, Sobic.002G175400, Sobic.002G179700, Sobic.002G206400, Sobic.002G256100, Sobic.002G256900, Sobic.002G374600, Sobic.002G383900, Sobic.003G083300, Sobic.003G173700, Sobic.003G178500, Sobic.003G178700, Sobic.003G385500, Sobic.003G385900, Sob…	SOBIC.001G012300, SOBIC.001G069700, SOBIC.001G213300, SOBIC.001G221900, SOBIC.001G222700, SOBIC.001G247700, SOBIC.001G399400, SOBIC.001G495500, SOBIC.002G111500, SOBIC.002G175400, SOBIC.002G179700, SOBIC.002G206400, SOBIC.002G256100, SOBIC.002G256900, SOBIC.002G374600, SOBIC.002G383900, SOBIC.003G083300, SOBIC.003G173700, SOBIC.003G178500, SOBIC.003G178700, SOBIC.003G385500, SOBIC.003G385900, SOB…
GO:0006260	DNA replication	141	29	15.39	0.00055	0.05092	P	Sobic.001G295400, Sobic.001G456500, Sobic.001G521100, Sobic.002G351100, Sobic.002G385400, Sobic.002G420000, Sobic.003G008700, Sobic.003G158900, Sobic.003G183700, Sobic.003G361200, Sobic.003G395400, Sobic.004G156200, Sobic.004G233500, Sobic.004G271300, Sobic.004G355500, Sobic.005G110535, Sobic.006G051000, Sobic.006G116500, Sobic.006G124400, Sobic.007G152900, Sobic.007G187700, Sobic.008G020500, Sob…	SOBIC.001G295400, SOBIC.001G456500, SOBIC.001G521100, SOBIC.002G351100, SOBIC.002G385400, SOBIC.002G420000, SOBIC.003G008700, SOBIC.003G158900, SOBIC.003G183700, SOBIC.003G361200, SOBIC.003G395400, SOBIC.004G156200, SOBIC.004G233500, SOBIC.004G271300, SOBIC.004G355500, SOBIC.005G110535, SOBIC.006G051000, SOBIC.006G116500, SOBIC.006G124400, SOBIC.007G152900, SOBIC.007G187700, SOBIC.008G020500, SOB…
GO:0010065	primary meristem tissue development	5	4	0.55	0.00065	0.05888	P	Sobic.001G059900, Sobic.004G266200, Sobic.004G343700, Sobic.007G038000	SOBIC.001G059900, SOBIC.004G266200, SOBIC.004G343700, SOBIC.007G038000
GO:0000819	sister chromatid segregation	29	10	3.16	0.00066	0.05888	P	Sobic.002G074500, Sobic.002G162300, Sobic.003G179500, Sobic.004G077100, Sobic.004G271300, Sobic.006G126700, Sobic.006G136000, Sobic.007G184001, Sobic.008G123400, Sobic.009G184200	SOBIC.002G074500, SOBIC.002G162300, SOBIC.003G179500, SOBIC.004G077100, SOBIC.004G271300, SOBIC.006G126700, SOBIC.006G136000, SOBIC.007G184001, SOBIC.008G123400, SOBIC.009G184200
GO:0065004	protein-DNA complex assembly	85	20	9.28	0.00067	0.05888	P	Sobic.001G529400, Sobic.002G196500, Sobic.002G351100, Sobic.003G057100, Sobic.003G057366, Sobic.003G092200, Sobic.003G350100, Sobic.003G387600, Sobic.004G265400, Sobic.004G279601, Sobic.006G144700, Sobic.006G165501, Sobic.006G191800, Sobic.007G008300, Sobic.007G149600, Sobic.007G221800, Sobic.008G020500, Sobic.009G024800, Sobic.009G167500, Sobic.010G182000	SOBIC.001G529400, SOBIC.002G196500, SOBIC.002G351100, SOBIC.003G057100, SOBIC.003G057366, SOBIC.003G092200, SOBIC.003G350100, SOBIC.003G387600, SOBIC.004G265400, SOBIC.004G279601, SOBIC.006G144700, SOBIC.006G165501, SOBIC.006G191800, SOBIC.007G008300, SOBIC.007G149600, SOBIC.007G221800, SOBIC.008G020500, SOBIC.009G024800, SOBIC.009G167500, SOBIC.010G182000
GO:0019748	secondary metabolic process	432	69	47.14	0.00073	0.06189	P	Sobic.001G012200, Sobic.001G012300, Sobic.001G012400, Sobic.001G065800, Sobic.001G065900, Sobic.001G082300, Sobic.001G173100, Sobic.001G190500, Sobic.001G192100, Sobic.001G192200, Sobic.001G196300, Sobic.001G213300, Sobic.001G317800, Sobic.001G319200, Sobic.001G403100, Sobic.001G413700, Sobic.001G480700, Sobic.001G514700, Sobic.001G518800, Sobic.002G040400, Sobic.002G040500, Sobic.002G190300, Sob…	SOBIC.001G012200, SOBIC.001G012300, SOBIC.001G012400, SOBIC.001G065800, SOBIC.001G065900, SOBIC.001G082300, SOBIC.001G173100, SOBIC.001G190500, SOBIC.001G192100, SOBIC.001G192200, SOBIC.001G196300, SOBIC.001G213300, SOBIC.001G317800, SOBIC.001G319200, SOBIC.001G403100, SOBIC.001G413700, SOBIC.001G480700, SOBIC.001G514700, SOBIC.001G518800, SOBIC.002G040400, SOBIC.002G040500, SOBIC.002G190300, SOB…
GO:0031497	chromatin assembly	56	15	6.11	0.00074	0.06189	P	Sobic.001G529400, Sobic.002G196500, Sobic.003G057100, Sobic.003G057366, Sobic.003G092200, Sobic.003G350100, Sobic.003G387600, Sobic.004G265400, Sobic.004G279601, Sobic.006G165501, Sobic.006G191800, Sobic.007G008300, Sobic.007G149600, Sobic.007G221800, Sobic.009G167500	SOBIC.001G529400, SOBIC.002G196500, SOBIC.003G057100, SOBIC.003G057366, SOBIC.003G092200, SOBIC.003G350100, SOBIC.003G387600, SOBIC.004G265400, SOBIC.004G279601, SOBIC.006G165501, SOBIC.006G191800, SOBIC.007G008300, SOBIC.007G149600, SOBIC.007G221800, SOBIC.009G167500
GO:0000070	mitotic sister chromatid segregation	20	8	2.18	0.00074	0.06189	P	Sobic.002G162300, Sobic.003G179500, Sobic.004G077100, Sobic.006G126700, Sobic.006G136000, Sobic.007G184001, Sobic.008G123400, Sobic.009G184200	SOBIC.002G162300, SOBIC.003G179500, SOBIC.004G077100, SOBIC.006G126700, SOBIC.006G136000, SOBIC.007G184001, SOBIC.008G123400, SOBIC.009G184200
GO:0009809	lignin biosynthetic process	35	11	3.82	0.00088	0.07243	P	Sobic.001G196300, Sobic.003G183300, Sobic.003G327800, Sobic.003G352700, Sobic.003G352800, Sobic.003G353200, Sobic.003G354900, Sobic.005G011300, Sobic.006G211900, Sobic.009G162300, Sobic.009G162800	SOBIC.001G196300, SOBIC.003G183300, SOBIC.003G327800, SOBIC.003G352700, SOBIC.003G352800, SOBIC.003G353200, SOBIC.003G354900, SOBIC.005G011300, SOBIC.006G211900, SOBIC.009G162300, SOBIC.009G162800
GO:0044770	cell cycle phase transition	30	10	3.27	0.0009	0.07291	P	Sobic.001G377700, Sobic.004G077100, Sobic.004G321400, Sobic.006G126700, Sobic.007G184001, Sobic.007G187700, Sobic.007G207700, Sobic.008G020500, Sobic.010G215300, Sobic.010G260800	SOBIC.001G377700, SOBIC.004G077100, SOBIC.004G321400, SOBIC.006G126700, SOBIC.007G184001, SOBIC.007G187700, SOBIC.007G207700, SOBIC.008G020500, SOBIC.010G215300, SOBIC.010G260800
GO:0006333	chromatin assembly or disassembly	58	15	6.33	0.0011	0.08775	P	Sobic.001G529400, Sobic.002G196500, Sobic.003G057100, Sobic.003G057366, Sobic.003G092200, Sobic.003G350100, Sobic.003G387600, Sobic.004G265400, Sobic.004G279601, Sobic.006G165501, Sobic.006G191800, Sobic.007G008300, Sobic.007G149600, Sobic.007G221800, Sobic.009G167500	SOBIC.001G529400, SOBIC.002G196500, SOBIC.003G057100, SOBIC.003G057366, SOBIC.003G092200, SOBIC.003G350100, SOBIC.003G387600, SOBIC.004G265400, SOBIC.004G279601, SOBIC.006G165501, SOBIC.006G191800, SOBIC.007G008300, SOBIC.007G149600, SOBIC.007G221800, SOBIC.009G167500
GO:0005992	trehalose biosynthetic process	26	9	2.84	0.00119	0.09209	P	Sobic.002G184600, Sobic.002G188500, Sobic.002G194700, Sobic.002G381400, Sobic.004G232900, Sobic.004G325900, Sobic.007G126100, Sobic.007G144300, Sobic.009G200200	SOBIC.002G184600, SOBIC.002G188500, SOBIC.002G194700, SOBIC.002G381400, SOBIC.004G232900, SOBIC.004G325900, SOBIC.007G126100, SOBIC.007G144300, SOBIC.009G200200
GO:0044763	single-organism cellular process	6150	729	671.12	0.00119	0.09209	P	Sobic.001G005300, Sobic.001G008600, Sobic.001G009700, Sobic.001G012300, Sobic.001G012400, Sobic.001G012600, Sobic.001G013400, Sobic.001G028800, Sobic.001G030900, Sobic.001G031700, Sobic.001G033300, Sobic.001G038400, Sobic.001G038500, Sobic.001G042500, Sobic.001G056100, Sobic.001G057600, Sobic.001G059900, Sobic.001G062600, Sobic.001G062700, Sobic.001G065800, Sobic.001G065900, Sobic.001G067800, Sob…	SOBIC.001G005300, SOBIC.001G008600, SOBIC.001G009700, SOBIC.001G012300, SOBIC.001G012400, SOBIC.001G012600, SOBIC.001G013400, SOBIC.001G028800, SOBIC.001G030900, SOBIC.001G031700, SOBIC.001G033300, SOBIC.001G038400, SOBIC.001G038500, SOBIC.001G042500, SOBIC.001G056100, SOBIC.001G057600, SOBIC.001G059900, SOBIC.001G062600, SOBIC.001G062700, SOBIC.001G065800, SOBIC.001G065900, SOBIC.001G067800, SOB…
GO:0071669	plant-type cell wall organization or biogenesis	246	43	26.84	0.00121	0.09226	P	Sobic.001G033300, Sobic.001G084100, Sobic.001G086000, Sobic.001G189000, Sobic.001G224300, Sobic.001G314000, Sobic.001G399900, Sobic.002G003200, Sobic.002G003700, Sobic.002G368300, Sobic.002G368600, Sobic.002G430700, Sobic.003G127100, Sobic.003G151900, Sobic.003G152000, Sobic.003G152200, Sobic.003G250000, Sobic.003G250700, Sobic.003G274000, Sobic.003G444400, Sobic.004G124800, Sobic.004G197600, Sob…	SOBIC.001G033300, SOBIC.001G084100, SOBIC.001G086000, SOBIC.001G189000, SOBIC.001G224300, SOBIC.001G314000, SOBIC.001G399900, SOBIC.002G003200, SOBIC.002G003700, SOBIC.002G368300, SOBIC.002G368600, SOBIC.002G430700, SOBIC.003G127100, SOBIC.003G151900, SOBIC.003G152000, SOBIC.003G152200, SOBIC.003G250000, SOBIC.003G250700, SOBIC.003G274000, SOBIC.003G444400, SOBIC.004G124800, SOBIC.004G197600, SOB…
GO:0007076	mitotic chromosome condensation	3	3	0.33	0.0013	0.09447	P	Sobic.003G179500, Sobic.008G123400, Sobic.009G184200	SOBIC.003G179500, SOBIC.008G123400, SOBIC.009G184200
GO:0016138	glycoside biosynthetic process	3	3	0.33	0.0013	0.09447	P	Sobic.001G012300, Sobic.001G012400, Sobic.004G229800	SOBIC.001G012300, SOBIC.001G012400, SOBIC.004G229800
GO:1901806	beta-glucoside biosynthetic process	3	3	0.33	0.0013	0.09447	P	Sobic.001G012300, Sobic.001G012400, Sobic.004G229800	SOBIC.001G012300, SOBIC.001G012400, SOBIC.004G229800
GO:0031221	arabinan metabolic process	9	5	0.98	0.00133	0.09447	P	Sobic.003G142100, Sobic.004G233700, Sobic.005G110457, Sobic.005G110460, Sobic.006G235600	SOBIC.003G142100, SOBIC.004G233700, SOBIC.005G110457, SOBIC.005G110460, SOBIC.006G235600
GO:0031222	arabinan catabolic process	9	5	0.98	0.00133	0.09447	P	Sobic.003G142100, Sobic.004G233700, Sobic.005G110457, Sobic.005G110460, Sobic.006G235600	SOBIC.003G142100, SOBIC.004G233700, SOBIC.005G110457, SOBIC.005G110460, SOBIC.006G235600
GO:0071824	protein-DNA complex subunit organization	90	20	9.82	0.00143	0.1002	P	Sobic.001G529400, Sobic.002G196500, Sobic.002G351100, Sobic.003G057100, Sobic.003G057366, Sobic.003G092200, Sobic.003G350100, Sobic.003G387600, Sobic.004G265400, Sobic.004G279601, Sobic.006G144700, Sobic.006G165501, Sobic.006G191800, Sobic.007G008300, Sobic.007G149600, Sobic.007G221800, Sobic.008G020500, Sobic.009G024800, Sobic.009G167500, Sobic.010G182000	SOBIC.001G529400, SOBIC.002G196500, SOBIC.002G351100, SOBIC.003G057100, SOBIC.003G057366, SOBIC.003G092200, SOBIC.003G350100, SOBIC.003G387600, SOBIC.004G265400, SOBIC.004G279601, SOBIC.006G144700, SOBIC.006G165501, SOBIC.006G191800, SOBIC.007G008300, SOBIC.007G149600, SOBIC.007G221800, SOBIC.008G020500, SOBIC.009G024800, SOBIC.009G167500, SOBIC.010G182000
GO:0009926	auxin polar transport	60	15	6.55	0.00159	0.1099	P	Sobic.001G156500, Sobic.001G434600, Sobic.002G218100, Sobic.002G221400, Sobic.002G284600, Sobic.002G284901, Sobic.002G285300, Sobic.002G285450, Sobic.002G285525, Sobic.002G285600, Sobic.003G235800, Sobic.003G301200, Sobic.005G143100, Sobic.007G175600, Sobic.010G043000	SOBIC.001G156500, SOBIC.001G434600, SOBIC.002G218100, SOBIC.002G221400, SOBIC.002G284600, SOBIC.002G284901, SOBIC.002G285300, SOBIC.002G285450, SOBIC.002G285525, SOBIC.002G285600, SOBIC.003G235800, SOBIC.003G301200, SOBIC.005G143100, SOBIC.007G175600, SOBIC.010G043000
GO:0006949	syncytium formation	6	4	0.65	0.00177	0.1192	P	Sobic.001G033300, Sobic.004G227900, Sobic.010G168800, Sobic.010G194500	SOBIC.001G033300, SOBIC.004G227900, SOBIC.010G168800, SOBIC.010G194500
GO:0016572	histone phosphorylation	6	4	0.65	0.00177	0.1192	P	Sobic.001G078600, Sobic.002G390700, Sobic.003G034600, Sobic.010G215300	SOBIC.001G078600, SOBIC.002G390700, SOBIC.003G034600, SOBIC.010G215300
GO:0006091	generation of precursor metabolites and energy	251	43	27.39	0.00182	0.121	P	Sobic.001G028800, Sobic.001G072000, Sobic.001G177000, Sobic.001G276500, Sobic.002G032700, Sobic.002G054400, Sobic.002G288300, Sobic.002G297300, Sobic.002G338000, Sobic.002G339200, Sobic.002G352100, Sobic.003G172300, Sobic.003G172900, Sobic.003G173116, Sobic.003G209900, Sobic.003G352300, Sobic.003G395800, Sobic.004G056900, Sobic.004G261800, Sobic.005G021000, Sobic.005G074400, Sobic.005G087000, Sob…	SOBIC.001G028800, SOBIC.001G072000, SOBIC.001G177000, SOBIC.001G276500, SOBIC.002G032700, SOBIC.002G054400, SOBIC.002G288300, SOBIC.002G297300, SOBIC.002G338000, SOBIC.002G339200, SOBIC.002G352100, SOBIC.003G172300, SOBIC.003G172900, SOBIC.003G173116, SOBIC.003G209900, SOBIC.003G352300, SOBIC.003G395800, SOBIC.004G056900, SOBIC.004G261800, SOBIC.005G021000, SOBIC.005G074400, SOBIC.005G087000, SOB…
GO:0009739	response to gibberellin	67	16	7.31	0.00189	0.1227	P	Sobic.001G005300, Sobic.001G401000, Sobic.001G413700, Sobic.001G470100, Sobic.001G540900, Sobic.002G260600, Sobic.003G045900, Sobic.003G084400, Sobic.003G250700, Sobic.003G274000, Sobic.004G237300, Sobic.006G110850, Sobic.007G047400, Sobic.007G221000, Sobic.010G116000, Sobic.010G275700	SOBIC.001G005300, SOBIC.001G401000, SOBIC.001G413700, SOBIC.001G470100, SOBIC.001G540900, SOBIC.002G260600, SOBIC.003G045900, SOBIC.003G084400, SOBIC.003G250700, SOBIC.003G274000, SOBIC.004G237300, SOBIC.006G110850, SOBIC.007G047400, SOBIC.007G221000, SOBIC.010G116000, SOBIC.010G275700
GO:0098813	nuclear chromosome segregation	61	15	6.66	0.0019	0.1227	P	Sobic.001G230300, Sobic.002G074500, Sobic.002G162300, Sobic.003G179500, Sobic.003G423700, Sobic.004G077100, Sobic.004G095200, Sobic.004G271300, Sobic.006G126700, Sobic.006G136000, Sobic.007G184001, Sobic.007G187700, Sobic.008G123400, Sobic.009G184200, Sobic.010G222900	SOBIC.001G230300, SOBIC.002G074500, SOBIC.002G162300, SOBIC.003G179500, SOBIC.003G423700, SOBIC.004G077100, SOBIC.004G095200, SOBIC.004G271300, SOBIC.006G126700, SOBIC.006G136000, SOBIC.007G184001, SOBIC.007G187700, SOBIC.008G123400, SOBIC.009G184200, SOBIC.010G222900
GO:0006979	response to oxidative stress	394	62	43	0.00192	0.1227	P	Sobic.001G025500, Sobic.001G080200, Sobic.001G189000, Sobic.001G277000, Sobic.001G314000, Sobic.001G328100, Sobic.001G379300, Sobic.001G379400, Sobic.001G401000, Sobic.001G444400, Sobic.001G444500, Sobic.001G517700, Sobic.002G003200, Sobic.002G003700, Sobic.002G191000, Sobic.002G258300, Sobic.002G416600, Sobic.003G024700, Sobic.003G120900, Sobic.003G121000, Sobic.003G127100, Sobic.003G151900, Sob…	SOBIC.001G025500, SOBIC.001G080200, SOBIC.001G189000, SOBIC.001G277000, SOBIC.001G314000, SOBIC.001G328100, SOBIC.001G379300, SOBIC.001G379400, SOBIC.001G401000, SOBIC.001G444400, SOBIC.001G444500, SOBIC.001G517700, SOBIC.002G003200, SOBIC.002G003700, SOBIC.002G191000, SOBIC.002G258300, SOBIC.002G416600, SOBIC.003G024700, SOBIC.003G120900, SOBIC.003G121000, SOBIC.003G127100, SOBIC.003G151900, SOB…
GO:0044767	single-organism developmental process	1694	221	184.86	0.00194	0.1227	P	Sobic.001G005300, Sobic.001G033300, Sobic.001G042500, Sobic.001G059600, Sobic.001G059900, Sobic.001G062700, Sobic.001G068500, Sobic.001G068600, Sobic.001G074000, Sobic.001G078200, Sobic.001G081100, Sobic.001G104500, Sobic.001G140400, Sobic.001G154700, Sobic.001G156500, Sobic.001G199400, Sobic.001G207600, Sobic.001G222700, Sobic.001G295400, Sobic.001G296000, Sobic.001G299600, Sobic.001G328500, Sob…	SOBIC.001G005300, SOBIC.001G033300, SOBIC.001G042500, SOBIC.001G059600, SOBIC.001G059900, SOBIC.001G062700, SOBIC.001G068500, SOBIC.001G068600, SOBIC.001G074000, SOBIC.001G078200, SOBIC.001G081100, SOBIC.001G104500, SOBIC.001G140400, SOBIC.001G154700, SOBIC.001G156500, SOBIC.001G199400, SOBIC.001G207600, SOBIC.001G222700, SOBIC.001G295400, SOBIC.001G296000, SOBIC.001G299600, SOBIC.001G328500, SOB…
GO:0009886	post-embryonic morphogenesis	112	23	12.22	0.00202	0.1259	P	Sobic.001G059900, Sobic.001G140400, Sobic.001G207600, Sobic.001G439000, Sobic.001G488900, Sobic.001G507800, Sobic.002G025300, Sobic.002G050700, Sobic.002G221400, Sobic.003G339600, Sobic.003G359200, Sobic.004G197600, Sobic.004G229700, Sobic.004G302700, Sobic.005G156100, Sobic.005G166500, Sobic.006G233600, Sobic.007G187700, Sobic.008G025600, Sobic.008G088878, Sobic.010G020600, Sobic.010G077000, Sob…	SOBIC.001G059900, SOBIC.001G140400, SOBIC.001G207600, SOBIC.001G439000, SOBIC.001G488900, SOBIC.001G507800, SOBIC.002G025300, SOBIC.002G050700, SOBIC.002G221400, SOBIC.003G339600, SOBIC.003G359200, SOBIC.004G197600, SOBIC.004G229700, SOBIC.004G302700, SOBIC.005G156100, SOBIC.005G166500, SOBIC.006G233600, SOBIC.007G187700, SOBIC.008G025600, SOBIC.008G088878, SOBIC.010G020600, SOBIC.010G077000, SOB…
GO:0010114	response to red light	33	10	3.6	0.00204	0.1259	P	Sobic.001G177000, Sobic.002G275100, Sobic.002G338000, Sobic.003G045900, Sobic.004G011201, Sobic.004G056900, Sobic.005G042000, Sobic.005G087000, Sobic.006G097500, Sobic.009G250400	SOBIC.001G177000, SOBIC.002G275100, SOBIC.002G338000, SOBIC.003G045900, SOBIC.004G011201, SOBIC.004G056900, SOBIC.005G042000, SOBIC.005G087000, SOBIC.006G097500, SOBIC.009G250400
GO:0005991	trehalose metabolic process	28	9	3.06	0.00215	0.1308	P	Sobic.002G184600, Sobic.002G188500, Sobic.002G194700, Sobic.002G381400, Sobic.004G232900, Sobic.004G325900, Sobic.007G126100, Sobic.007G144300, Sobic.009G200200	SOBIC.002G184600, SOBIC.002G188500, SOBIC.002G194700, SOBIC.002G381400, SOBIC.004G232900, SOBIC.004G325900, SOBIC.007G126100, SOBIC.007G144300, SOBIC.009G200200
GO:0006261	DNA-dependent DNA replication	93	20	10.15	0.00217	0.1308	P	Sobic.001G295400, Sobic.002G351100, Sobic.002G420000, Sobic.003G008700, Sobic.003G158900, Sobic.003G183700, Sobic.003G361200, Sobic.004G271300, Sobic.005G110535, Sobic.006G051000, Sobic.006G116500, Sobic.007G152900, Sobic.007G187700, Sobic.008G020500, Sobic.008G129200, Sobic.009G038800, Sobic.009G087000, Sobic.009G109300, Sobic.009G172950, Sobic.010G103700	SOBIC.001G295400, SOBIC.002G351100, SOBIC.002G420000, SOBIC.003G008700, SOBIC.003G158900, SOBIC.003G183700, SOBIC.003G361200, SOBIC.004G271300, SOBIC.005G110535, SOBIC.006G051000, SOBIC.006G116500, SOBIC.007G152900, SOBIC.007G187700, SOBIC.008G020500, SOBIC.008G129200, SOBIC.009G038800, SOBIC.009G087000, SOBIC.009G109300, SOBIC.009G172950, SOBIC.010G103700
GO:0008283	cell proliferation	68	16	7.42	0.00223	0.1329	P	Sobic.001G448300, Sobic.001G507800, Sobic.002G021132, Sobic.003G127600, Sobic.003G387600, Sobic.004G237300, Sobic.005G110535, Sobic.005G155200, Sobic.006G144700, Sobic.007G008300, Sobic.007G092300, Sobic.008G034500, Sobic.008G034700, Sobic.009G192700, Sobic.010G129700, Sobic.010G260800	SOBIC.001G448300, SOBIC.001G507800, SOBIC.002G021132, SOBIC.003G127600, SOBIC.003G387600, SOBIC.004G237300, SOBIC.005G110535, SOBIC.005G155200, SOBIC.006G144700, SOBIC.007G008300, SOBIC.007G092300, SOBIC.008G034500, SOBIC.008G034700, SOBIC.009G192700, SOBIC.010G129700, SOBIC.010G260800
GO:0030104	water homeostasis	39	11	4.26	0.00234	0.1348	P	Sobic.001G505100, Sobic.002G124700, Sobic.002G125700, Sobic.004G102200, Sobic.004G222000, Sobic.004G288700, Sobic.006G097500, Sobic.006G176700, Sobic.006G186500, Sobic.006G241700, Sobic.010G146100	SOBIC.001G505100, SOBIC.002G124700, SOBIC.002G125700, SOBIC.004G102200, SOBIC.004G222000, SOBIC.004G288700, SOBIC.006G097500, SOBIC.006G176700, SOBIC.006G186500, SOBIC.006G241700, SOBIC.010G146100
GO:0045491	xylan metabolic process	39	11	4.26	0.00234	0.1348	P	Sobic.001G038400, Sobic.002G430700, Sobic.003G085900, Sobic.003G142100, Sobic.004G047600, Sobic.004G233700, Sobic.005G004900, Sobic.005G110457, Sobic.005G110460, Sobic.006G235600, Sobic.006G279400	SOBIC.001G038400, SOBIC.002G430700, SOBIC.003G085900, SOBIC.003G142100, SOBIC.004G047600, SOBIC.004G233700, SOBIC.005G004900, SOBIC.005G110457, SOBIC.005G110460, SOBIC.006G235600, SOBIC.006G279400
GO:0009664	plant-type cell wall organization	161	30	17.57	0.00234	0.1348	P	Sobic.001G033300, Sobic.001G084100, Sobic.001G086000, Sobic.001G189000, Sobic.001G314000, Sobic.001G399900, Sobic.002G003200, Sobic.002G003700, Sobic.002G368300, Sobic.003G127100, Sobic.003G151900, Sobic.003G152000, Sobic.003G152200, Sobic.003G250000, Sobic.003G444400, Sobic.004G197600, Sobic.004G231300, Sobic.004G313900, Sobic.004G315000, Sobic.005G104100, Sobic.005G122800, Sobic.006G135800, Sob…	SOBIC.001G033300, SOBIC.001G084100, SOBIC.001G086000, SOBIC.001G189000, SOBIC.001G314000, SOBIC.001G399900, SOBIC.002G003200, SOBIC.002G003700, SOBIC.002G368300, SOBIC.003G127100, SOBIC.003G151900, SOBIC.003G152000, SOBIC.003G152200, SOBIC.003G250000, SOBIC.003G444400, SOBIC.004G197600, SOBIC.004G231300, SOBIC.004G313900, SOBIC.004G315000, SOBIC.005G104100, SOBIC.005G122800, SOBIC.006G135800, SOB…
GO:0048598	embryonic morphogenesis	19	7	2.07	0.0028	0.1595	P	Sobic.001G059900, Sobic.001G207600, Sobic.001G439000, Sobic.001G488900, Sobic.003G359200, Sobic.004G156200, Sobic.007G092300	SOBIC.001G059900, SOBIC.001G207600, SOBIC.001G439000, SOBIC.001G488900, SOBIC.003G359200, SOBIC.004G156200, SOBIC.007G092300
GO:0007067	mitotic nuclear division	40	11	4.37	0.00292	0.1611	P	Sobic.001G013400, Sobic.002G162300, Sobic.002G390700, Sobic.003G179500, Sobic.004G077100, Sobic.006G126700, Sobic.006G136000, Sobic.007G097000, Sobic.007G184001, Sobic.008G123400, Sobic.009G184200	SOBIC.001G013400, SOBIC.002G162300, SOBIC.002G390700, SOBIC.003G179500, SOBIC.004G077100, SOBIC.006G126700, SOBIC.006G136000, SOBIC.007G097000, SOBIC.007G184001, SOBIC.008G123400, SOBIC.009G184200
GO:0046274	lignin catabolic process	24	8	2.62	0.00292	0.1611	P	Sobic.001G403100, Sobic.003G341500, Sobic.003G352700, Sobic.003G352800, Sobic.003G353200, Sobic.005G005800, Sobic.009G162300, Sobic.009G162800	SOBIC.001G403100, SOBIC.003G341500, SOBIC.003G352700, SOBIC.003G352800, SOBIC.003G353200, SOBIC.005G005800, SOBIC.009G162300, SOBIC.009G162800
GO:1901990	regulation of mitotic cell cycle phase transition	24	8	2.62	0.00292	0.1611	P	Sobic.001G377700, Sobic.004G077100, Sobic.006G126700, Sobic.007G184001, Sobic.007G207700, Sobic.008G020500, Sobic.010G215300, Sobic.010G260800	SOBIC.001G377700, SOBIC.004G077100, SOBIC.006G126700, SOBIC.007G184001, SOBIC.007G207700, SOBIC.008G020500, SOBIC.010G215300, SOBIC.010G260800
GO:0032502	developmental process	1726	223	188.35	0.00299	0.1632	P	Sobic.001G005300, Sobic.001G033300, Sobic.001G042500, Sobic.001G059600, Sobic.001G059900, Sobic.001G062700, Sobic.001G068500, Sobic.001G068600, Sobic.001G074000, Sobic.001G078200, Sobic.001G081100, Sobic.001G104500, Sobic.001G140400, Sobic.001G154700, Sobic.001G156500, Sobic.001G199400, Sobic.001G207600, Sobic.001G222700, Sobic.001G295400, Sobic.001G296000, Sobic.001G299600, Sobic.001G328500, Sob…	SOBIC.001G005300, SOBIC.001G033300, SOBIC.001G042500, SOBIC.001G059600, SOBIC.001G059900, SOBIC.001G062700, SOBIC.001G068500, SOBIC.001G068600, SOBIC.001G074000, SOBIC.001G078200, SOBIC.001G081100, SOBIC.001G104500, SOBIC.001G140400, SOBIC.001G154700, SOBIC.001G156500, SOBIC.001G199400, SOBIC.001G207600, SOBIC.001G222700, SOBIC.001G295400, SOBIC.001G296000, SOBIC.001G299600, SOBIC.001G328500, SOB…
GO:0009698	phenylpropanoid metabolic process	151	28	16.48	0.00345	0.1863	P	Sobic.001G190500, Sobic.001G196300, Sobic.001G213300, Sobic.001G403100, Sobic.001G413700, Sobic.001G480700, Sobic.003G183300, Sobic.003G327800, Sobic.003G341500, Sobic.003G352700, Sobic.003G352800, Sobic.003G353200, Sobic.003G354900, Sobic.004G147400, Sobic.005G005800, Sobic.005G011300, Sobic.005G061200, Sobic.005G061700, Sobic.005G085600, Sobic.005G122800, Sobic.006G211900, Sobic.007G170100, Sob…	SOBIC.001G190500, SOBIC.001G196300, SOBIC.001G213300, SOBIC.001G403100, SOBIC.001G413700, SOBIC.001G480700, SOBIC.003G183300, SOBIC.003G327800, SOBIC.003G341500, SOBIC.003G352700, SOBIC.003G352800, SOBIC.003G353200, SOBIC.003G354900, SOBIC.004G147400, SOBIC.005G005800, SOBIC.005G011300, SOBIC.005G061200, SOBIC.005G061700, SOBIC.005G085600, SOBIC.005G122800, SOBIC.006G211900, SOBIC.007G170100, SOB…
GO:0010332	response to gamma radiation	15	6	1.64	0.0035	0.1871	P	Sobic.002G351100, Sobic.002G420000, Sobic.003G328500, Sobic.004G307900, Sobic.006G240300, Sobic.009G192700	SOBIC.002G351100, SOBIC.002G420000, SOBIC.003G328500, SOBIC.004G307900, SOBIC.006G240300, SOBIC.009G192700
GO:0046271	phenylpropanoid catabolic process	25	8	2.73	0.00389	0.2037	P	Sobic.001G403100, Sobic.003G341500, Sobic.003G352700, Sobic.003G352800, Sobic.003G353200, Sobic.005G005800, Sobic.009G162300, Sobic.009G162800	SOBIC.001G403100, SOBIC.003G341500, SOBIC.003G352700, SOBIC.003G352800, SOBIC.003G353200, SOBIC.005G005800, SOBIC.009G162300, SOBIC.009G162800
GO:1901987	regulation of cell cycle phase transition	25	8	2.73	0.00389	0.2037	P	Sobic.001G377700, Sobic.004G077100, Sobic.006G126700, Sobic.007G184001, Sobic.007G207700, Sobic.008G020500, Sobic.010G215300, Sobic.010G260800	SOBIC.001G377700, SOBIC.004G077100, SOBIC.006G126700, SOBIC.007G184001, SOBIC.007G207700, SOBIC.008G020500, SOBIC.010G215300, SOBIC.010G260800
GO:0000280	nuclear division	118	23	12.88	0.00404	0.2095	P	Sobic.001G013400, Sobic.001G230300, Sobic.002G074500, Sobic.002G162300, Sobic.002G351100, Sobic.002G390700, Sobic.003G179500, Sobic.003G260700, Sobic.003G423700, Sobic.004G053900, Sobic.004G077100, Sobic.004G095200, Sobic.004G271300, Sobic.006G126700, Sobic.006G136000, Sobic.007G097000, Sobic.007G184001, Sobic.007G187700, Sobic.008G123400, Sobic.009G024800, Sobic.009G166400, Sobic.009G184200, Sob…	SOBIC.001G013400, SOBIC.001G230300, SOBIC.002G074500, SOBIC.002G162300, SOBIC.002G351100, SOBIC.002G390700, SOBIC.003G179500, SOBIC.003G260700, SOBIC.003G423700, SOBIC.004G053900, SOBIC.004G077100, SOBIC.004G095200, SOBIC.004G271300, SOBIC.006G126700, SOBIC.006G136000, SOBIC.007G097000, SOBIC.007G184001, SOBIC.007G187700, SOBIC.008G123400, SOBIC.009G024800, SOBIC.009G166400, SOBIC.009G184200, SOB…
GO:0048869	cellular developmental process	478	71	52.16	0.00424	0.2177	P	Sobic.001G005300, Sobic.001G042500, Sobic.001G062700, Sobic.001G074000, Sobic.001G140400, Sobic.001G156500, Sobic.001G199400, Sobic.001G207600, Sobic.001G295400, Sobic.001G296000, Sobic.001G299600, Sobic.001G413700, Sobic.001G540900, Sobic.002G002000, Sobic.002G025300, Sobic.002G218100, Sobic.002G230900, Sobic.002G284100, Sobic.003G018700, Sobic.003G022400, Sobic.003G070600, Sobic.003G084400, Sob…	SOBIC.001G005300, SOBIC.001G042500, SOBIC.001G062700, SOBIC.001G074000, SOBIC.001G140400, SOBIC.001G156500, SOBIC.001G199400, SOBIC.001G207600, SOBIC.001G295400, SOBIC.001G296000, SOBIC.001G299600, SOBIC.001G413700, SOBIC.001G540900, SOBIC.002G002000, SOBIC.002G025300, SOBIC.002G218100, SOBIC.002G230900, SOBIC.002G284100, SOBIC.003G018700, SOBIC.003G022400, SOBIC.003G070600, SOBIC.003G084400, SOB…
GO:0009808	lignin metabolic process	60	14	6.55	0.00444	0.2234	P	Sobic.001G196300, Sobic.001G403100, Sobic.003G183300, Sobic.003G327800, Sobic.003G341500, Sobic.003G352700, Sobic.003G352800, Sobic.003G353200, Sobic.003G354900, Sobic.005G005800, Sobic.005G011300, Sobic.006G211900, Sobic.009G162300, Sobic.009G162800	SOBIC.001G196300, SOBIC.001G403100, SOBIC.003G183300, SOBIC.003G327800, SOBIC.003G341500, SOBIC.003G352700, SOBIC.003G352800, SOBIC.003G353200, SOBIC.003G354900, SOBIC.005G005800, SOBIC.005G011300, SOBIC.006G211900, SOBIC.009G162300, SOBIC.009G162800
GO:0009751	response to salicylic acid	92	19	10.04	0.00445	0.2234	P	Sobic.001G401000, Sobic.001G413700, Sobic.002G109100, Sobic.003G212300, Sobic.003G361100, Sobic.003G395400, Sobic.003G420100, Sobic.004G157100, Sobic.004G215500, Sobic.004G231700, Sobic.004G310600, Sobic.006G190100, Sobic.006G241700, Sobic.006G248300, Sobic.007G047400, Sobic.007G177100, Sobic.008G020300, Sobic.008G112200, Sobic.010G275700	SOBIC.001G401000, SOBIC.001G413700, SOBIC.002G109100, SOBIC.003G212300, SOBIC.003G361100, SOBIC.003G395400, SOBIC.003G420100, SOBIC.004G157100, SOBIC.004G215500, SOBIC.004G231700, SOBIC.004G310600, SOBIC.006G190100, SOBIC.006G241700, SOBIC.006G248300, SOBIC.007G047400, SOBIC.007G177100, SOBIC.008G020300, SOBIC.008G112200, SOBIC.010G275700
GO:0010026	trichome differentiation	79	17	8.62	0.00448	0.2234	P	Sobic.001G207600, Sobic.001G296000, Sobic.001G540900, Sobic.003G084400, Sobic.003G250700, Sobic.003G387600, Sobic.004G010000, Sobic.004G197600, Sobic.004G313900, Sobic.006G116500, Sobic.007G008300, Sobic.007G136500, Sobic.007G165800, Sobic.007G177100, Sobic.007G187700, Sobic.010G089500, Sobic.010G116000	SOBIC.001G207600, SOBIC.001G296000, SOBIC.001G540900, SOBIC.003G084400, SOBIC.003G250700, SOBIC.003G387600, SOBIC.004G010000, SOBIC.004G197600, SOBIC.004G313900, SOBIC.006G116500, SOBIC.007G008300, SOBIC.007G136500, SOBIC.007G165800, SOBIC.007G177100, SOBIC.007G187700, SOBIC.010G089500, SOBIC.010G116000
GO:0000724	double-strand break repair via homologous recombination	54	13	5.89	0.00453	0.2237	P	Sobic.001G295400, Sobic.002G351100, Sobic.003G387600, Sobic.003G423700, Sobic.004G307900, Sobic.006G136000, Sobic.006G144700, Sobic.007G008300, Sobic.008G020500, Sobic.009G024800, Sobic.009G038800, Sobic.009G166400, Sobic.009G192700	SOBIC.001G295400, SOBIC.002G351100, SOBIC.003G387600, SOBIC.003G423700, SOBIC.004G307900, SOBIC.006G136000, SOBIC.006G144700, SOBIC.007G008300, SOBIC.008G020500, SOBIC.009G024800, SOBIC.009G038800, SOBIC.009G166400, SOBIC.009G192700
GO:0010067	procambium histogenesis	4	3	0.44	0.00477	0.2269	P	Sobic.001G059900, Sobic.004G266200, Sobic.007G038000	SOBIC.001G059900, SOBIC.004G266200, SOBIC.007G038000
GO:0048759	xylem vessel member cell differentiation	4	3	0.44	0.00477	0.2269	P	Sobic.002G218100, Sobic.006G160900, Sobic.006G279400	SOBIC.002G218100, SOBIC.006G160900, SOBIC.006G279400
GO:1901804	beta-glucoside metabolic process	4	3	0.44	0.00477	0.2269	P	Sobic.001G012300, Sobic.001G012400, Sobic.004G229800	SOBIC.001G012300, SOBIC.001G012400, SOBIC.004G229800
GO:2000122	negative regulation of stomatal complex development	4	3	0.44	0.00477	0.2269	P	Sobic.002G112300, Sobic.003G339600, Sobic.006G233600	SOBIC.002G112300, SOBIC.003G339600, SOBIC.006G233600
GO:0010564	regulation of cell cycle process	67	15	7.31	0.00499	0.2352	P	Sobic.001G078600, Sobic.001G377700, Sobic.003G008700, Sobic.003G034600, Sobic.004G077100, Sobic.004G095200, Sobic.006G126700, Sobic.006G144700, Sobic.007G184001, Sobic.007G187700, Sobic.007G207700, Sobic.008G020500, Sobic.009G192700, Sobic.010G215300, Sobic.010G260800	SOBIC.001G078600, SOBIC.001G377700, SOBIC.003G008700, SOBIC.003G034600, SOBIC.004G077100, SOBIC.004G095200, SOBIC.006G126700, SOBIC.006G144700, SOBIC.007G184001, SOBIC.007G187700, SOBIC.007G207700, SOBIC.008G020500, SOBIC.009G192700, SOBIC.010G215300, SOBIC.010G260800
GO:0000725	recombinational repair	55	13	6	0.00535	0.2371	P	Sobic.001G295400, Sobic.002G351100, Sobic.003G387600, Sobic.003G423700, Sobic.004G307900, Sobic.006G136000, Sobic.006G144700, Sobic.007G008300, Sobic.008G020500, Sobic.009G024800, Sobic.009G038800, Sobic.009G166400, Sobic.009G192700	SOBIC.001G295400, SOBIC.002G351100, SOBIC.003G387600, SOBIC.003G423700, SOBIC.004G307900, SOBIC.006G136000, SOBIC.006G144700, SOBIC.007G008300, SOBIC.008G020500, SOBIC.009G024800, SOBIC.009G038800, SOBIC.009G166400, SOBIC.009G192700
GO:0005984	disaccharide metabolic process	55	13	6	0.00535	0.2371	P	Sobic.001G344500, Sobic.002G184600, Sobic.002G188500, Sobic.002G194700, Sobic.002G381400, Sobic.004G232900, Sobic.004G309000, Sobic.004G325900, Sobic.004G357600, Sobic.007G126100, Sobic.007G144300, Sobic.009G200200, Sobic.010G276700	SOBIC.001G344500, SOBIC.002G184600, SOBIC.002G188500, SOBIC.002G194700, SOBIC.002G381400, SOBIC.004G232900, SOBIC.004G309000, SOBIC.004G325900, SOBIC.004G357600, SOBIC.007G126100, SOBIC.007G144300, SOBIC.009G200200, SOBIC.010G276700
GO:0006026	aminoglycan catabolic process	43	11	4.69	0.00535	0.2371	P	Sobic.002G055600, Sobic.002G055700, Sobic.003G364200, Sobic.005G084300, Sobic.005G099000, Sobic.005G110600, Sobic.006G044200, Sobic.006G132300, Sobic.006G132500, Sobic.008G158900, Sobic.010G273600	SOBIC.002G055600, SOBIC.002G055700, SOBIC.003G364200, SOBIC.005G084300, SOBIC.005G099000, SOBIC.005G110600, SOBIC.006G044200, SOBIC.006G132300, SOBIC.006G132500, SOBIC.008G158900, SOBIC.010G273600
GO:0006030	chitin metabolic process	43	11	4.69	0.00535	0.2371	P	Sobic.002G055600, Sobic.002G055700, Sobic.003G364200, Sobic.005G084300, Sobic.005G099000, Sobic.005G110600, Sobic.006G044200, Sobic.006G132300, Sobic.006G132500, Sobic.008G158900, Sobic.010G273600	SOBIC.002G055600, SOBIC.002G055700, SOBIC.003G364200, SOBIC.005G084300, SOBIC.005G099000, SOBIC.005G110600, SOBIC.006G044200, SOBIC.006G132300, SOBIC.006G132500, SOBIC.008G158900, SOBIC.010G273600
GO:0006032	chitin catabolic process	43	11	4.69	0.00535	0.2371	P	Sobic.002G055600, Sobic.002G055700, Sobic.003G364200, Sobic.005G084300, Sobic.005G099000, Sobic.005G110600, Sobic.006G044200, Sobic.006G132300, Sobic.006G132500, Sobic.008G158900, Sobic.010G273600	SOBIC.002G055600, SOBIC.002G055700, SOBIC.003G364200, SOBIC.005G084300, SOBIC.005G099000, SOBIC.005G110600, SOBIC.006G044200, SOBIC.006G132300, SOBIC.006G132500, SOBIC.008G158900, SOBIC.010G273600
GO:0046348	amino sugar catabolic process	43	11	4.69	0.00535	0.2371	P	Sobic.002G055600, Sobic.002G055700, Sobic.003G364200, Sobic.005G084300, Sobic.005G099000, Sobic.005G110600, Sobic.006G044200, Sobic.006G132300, Sobic.006G132500, Sobic.008G158900, Sobic.010G273600	SOBIC.002G055600, SOBIC.002G055700, SOBIC.003G364200, SOBIC.005G084300, SOBIC.005G099000, SOBIC.005G110600, SOBIC.006G044200, SOBIC.006G132300, SOBIC.006G132500, SOBIC.008G158900, SOBIC.010G273600
GO:1901072	glucosamine-containing compound catabolic process	43	11	4.69	0.00535	0.2371	P	Sobic.002G055600, Sobic.002G055700, Sobic.003G364200, Sobic.005G084300, Sobic.005G099000, Sobic.005G110600, Sobic.006G044200, Sobic.006G132300, Sobic.006G132500, Sobic.008G158900, Sobic.010G273600	SOBIC.002G055600, SOBIC.002G055700, SOBIC.003G364200, SOBIC.005G084300, SOBIC.005G099000, SOBIC.005G110600, SOBIC.006G044200, SOBIC.006G132300, SOBIC.006G132500, SOBIC.008G158900, SOBIC.010G273600
GO:0044550	secondary metabolite biosynthetic process	327	51	35.68	0.0055	0.2417	P	Sobic.001G012200, Sobic.001G012300, Sobic.001G012400, Sobic.001G082300, Sobic.001G173100, Sobic.001G190500, Sobic.001G192100, Sobic.001G192200, Sobic.001G196300, Sobic.001G213300, Sobic.001G413700, Sobic.001G480700, Sobic.001G514700, Sobic.001G518800, Sobic.002G040400, Sobic.002G040500, Sobic.002G190300, Sobic.003G009700, Sobic.003G009900, Sobic.003G089600, Sobic.003G183300, Sobic.003G327800, Sob…	SOBIC.001G012200, SOBIC.001G012300, SOBIC.001G012400, SOBIC.001G082300, SOBIC.001G173100, SOBIC.001G190500, SOBIC.001G192100, SOBIC.001G192200, SOBIC.001G196300, SOBIC.001G213300, SOBIC.001G413700, SOBIC.001G480700, SOBIC.001G514700, SOBIC.001G518800, SOBIC.002G040400, SOBIC.002G040500, SOBIC.002G190300, SOBIC.003G009700, SOBIC.003G009900, SOBIC.003G089600, SOBIC.003G183300, SOBIC.003G327800, SOB…
GO:0014070	response to organic cyclic compound	200	34	21.83	0.00581	0.2523	P	Sobic.001G214000, Sobic.001G401000, Sobic.001G413700, Sobic.001G414200, Sobic.001G540900, Sobic.002G109100, Sobic.003G212300, Sobic.003G361100, Sobic.003G395400, Sobic.003G420100, Sobic.004G019700, Sobic.004G157100, Sobic.004G215500, Sobic.004G229200, Sobic.004G231700, Sobic.004G310600, Sobic.004G329000, Sobic.006G012200, Sobic.006G190100, Sobic.006G218900, Sobic.006G236600, Sobic.006G241700, Sob…	SOBIC.001G214000, SOBIC.001G401000, SOBIC.001G413700, SOBIC.001G414200, SOBIC.001G540900, SOBIC.002G109100, SOBIC.003G212300, SOBIC.003G361100, SOBIC.003G395400, SOBIC.003G420100, SOBIC.004G019700, SOBIC.004G157100, SOBIC.004G215500, SOBIC.004G229200, SOBIC.004G231700, SOBIC.004G310600, SOBIC.004G329000, SOBIC.006G012200, SOBIC.006G190100, SOBIC.006G218900, SOBIC.006G236600, SOBIC.006G241700, SOB…
GO:0006302	double-strand break repair	81	17	8.84	0.00584	0.2523	P	Sobic.001G295400, Sobic.002G351100, Sobic.002G420000, Sobic.003G158900, Sobic.003G318900, Sobic.003G387600, Sobic.003G423700, Sobic.004G307900, Sobic.006G136000, Sobic.006G144700, Sobic.007G008300, Sobic.008G020500, Sobic.009G024800, Sobic.009G038800, Sobic.009G166400, Sobic.009G192700, Sobic.010G191000	SOBIC.001G295400, SOBIC.002G351100, SOBIC.002G420000, SOBIC.003G158900, SOBIC.003G318900, SOBIC.003G387600, SOBIC.003G423700, SOBIC.004G307900, SOBIC.006G136000, SOBIC.006G144700, SOBIC.007G008300, SOBIC.008G020500, SOBIC.009G024800, SOBIC.009G038800, SOBIC.009G166400, SOBIC.009G192700, SOBIC.010G191000
GO:0009699	phenylpropanoid biosynthetic process	122	23	13.31	0.00617	0.2633	P	Sobic.001G190500, Sobic.001G196300, Sobic.001G213300, Sobic.001G413700, Sobic.001G480700, Sobic.003G183300, Sobic.003G327800, Sobic.003G352700, Sobic.003G352800, Sobic.003G353200, Sobic.003G354900, Sobic.004G147400, Sobic.005G011300, Sobic.005G061200, Sobic.005G061700, Sobic.005G122800, Sobic.006G211900, Sobic.007G170100, Sobic.007G170700, Sobic.008G055100, Sobic.008G055200, Sobic.009G162300, Sob…	SOBIC.001G190500, SOBIC.001G196300, SOBIC.001G213300, SOBIC.001G413700, SOBIC.001G480700, SOBIC.003G183300, SOBIC.003G327800, SOBIC.003G352700, SOBIC.003G352800, SOBIC.003G353200, SOBIC.003G354900, SOBIC.004G147400, SOBIC.005G011300, SOBIC.005G061200, SOBIC.005G061700, SOBIC.005G122800, SOBIC.006G211900, SOBIC.007G170100, SOBIC.007G170700, SOBIC.008G055100, SOBIC.008G055200, SOBIC.009G162300, SOB…
GO:0006629	lipid metabolic process	785	108	85.66	0.00623	0.2633	P	Sobic.001G005300, Sobic.001G008600, Sobic.001G059900, Sobic.001G069700, Sobic.001G135600, Sobic.001G157700, Sobic.001G158200, Sobic.001G162700, Sobic.001G213300, Sobic.001G221900, Sobic.001G222700, Sobic.001G244900, Sobic.001G247700, Sobic.001G295700, Sobic.001G334501, Sobic.001G408001, Sobic.001G411200, Sobic.001G423633, Sobic.001G442500, Sobic.001G495500, Sobic.001G519400, Sobic.002G003100, Sob…	SOBIC.001G005300, SOBIC.001G008600, SOBIC.001G059900, SOBIC.001G069700, SOBIC.001G135600, SOBIC.001G157700, SOBIC.001G158200, SOBIC.001G162700, SOBIC.001G213300, SOBIC.001G221900, SOBIC.001G222700, SOBIC.001G244900, SOBIC.001G247700, SOBIC.001G295700, SOBIC.001G334501, SOBIC.001G408001, SOBIC.001G411200, SOBIC.001G423633, SOBIC.001G442500, SOBIC.001G495500, SOBIC.001G519400, SOBIC.002G003100, SOB…
GO:0000086	G2/M transition of mitotic cell cycle	12	5	1.31	0.0063	0.2633	P	Sobic.001G377700, Sobic.004G321400, Sobic.007G207700, Sobic.010G215300, Sobic.010G260800	SOBIC.001G377700, SOBIC.004G321400, SOBIC.007G207700, SOBIC.010G215300, SOBIC.010G260800
GO:0048826	cotyledon morphogenesis	12	5	1.31	0.0063	0.2633	P	Sobic.001G059900, Sobic.001G207600, Sobic.001G439000, Sobic.001G488900, Sobic.003G359200	SOBIC.001G059900, SOBIC.001G207600, SOBIC.001G439000, SOBIC.001G488900, SOBIC.003G359200
GO:0006022	aminoglycan metabolic process	50	12	5.46	0.00643	0.2633	P	Sobic.001G459800, Sobic.002G055600, Sobic.002G055700, Sobic.003G364200, Sobic.005G084300, Sobic.005G099000, Sobic.005G110600, Sobic.006G044200, Sobic.006G132300, Sobic.006G132500, Sobic.008G158900, Sobic.010G273600	SOBIC.001G459800, SOBIC.002G055600, SOBIC.002G055700, SOBIC.003G364200, SOBIC.005G084300, SOBIC.005G099000, SOBIC.005G110600, SOBIC.006G044200, SOBIC.006G132300, SOBIC.006G132500, SOBIC.008G158900, SOBIC.010G273600
GO:0009741	response to brassinosteroid	50	12	5.46	0.00643	0.2633	P	Sobic.001G414200, Sobic.001G540900, Sobic.004G229200, Sobic.004G329000, Sobic.006G012200, Sobic.006G218900, Sobic.006G236600, Sobic.006G279400, Sobic.009G088900, Sobic.009G125800, Sobic.010G211800, Sobic.010G246400	SOBIC.001G414200, SOBIC.001G540900, SOBIC.004G229200, SOBIC.004G329000, SOBIC.006G012200, SOBIC.006G218900, SOBIC.006G236600, SOBIC.006G279400, SOBIC.009G088900, SOBIC.009G125800, SOBIC.010G211800, SOBIC.010G246400
GO:0009933	meristem structural organization	44	11	4.8	0.00645	0.2633	P	Sobic.001G074000, Sobic.002G050700, Sobic.003G387600, Sobic.004G302700, Sobic.004G321400, Sobic.006G144700, Sobic.007G008300, Sobic.007G207700, Sobic.010G043000, Sobic.010G189500, Sobic.010G215300	SOBIC.001G074000, SOBIC.002G050700, SOBIC.003G387600, SOBIC.004G302700, SOBIC.004G321400, SOBIC.006G144700, SOBIC.007G008300, SOBIC.007G207700, SOBIC.010G043000, SOBIC.010G189500, SOBIC.010G215300
GO:0046434	organophosphate catabolic process	27	8	2.95	0.00655	0.2633	P	Sobic.001G008600, Sobic.001G059900, Sobic.003G420800, Sobic.003G443400, Sobic.004G157300, Sobic.005G021000, Sobic.007G190700, Sobic.009G009000	SOBIC.001G008600, SOBIC.001G059900, SOBIC.003G420800, SOBIC.003G443400, SOBIC.004G157300, SOBIC.005G021000, SOBIC.007G190700, SOBIC.009G009000
GO:0048825	cotyledon development	27	8	2.95	0.00655	0.2633	P	Sobic.001G059900, Sobic.001G156500, Sobic.001G207600, Sobic.001G434600, Sobic.001G439000, Sobic.001G488900, Sobic.003G359200, Sobic.008G025600	SOBIC.001G059900, SOBIC.001G156500, SOBIC.001G207600, SOBIC.001G434600, SOBIC.001G439000, SOBIC.001G488900, SOBIC.003G359200, SOBIC.008G025600
GO:0060918	auxin transport	69	15	7.53	0.00665	0.2652	P	Sobic.001G156500, Sobic.001G434600, Sobic.002G218100, Sobic.002G221400, Sobic.002G284600, Sobic.002G284901, Sobic.002G285300, Sobic.002G285450, Sobic.002G285525, Sobic.002G285600, Sobic.003G235800, Sobic.003G301200, Sobic.005G143100, Sobic.007G175600, Sobic.010G043000	SOBIC.001G156500, SOBIC.001G434600, SOBIC.002G218100, SOBIC.002G221400, SOBIC.002G284600, SOBIC.002G284901, SOBIC.002G285300, SOBIC.002G285450, SOBIC.002G285525, SOBIC.002G285600, SOBIC.003G235800, SOBIC.003G301200, SOBIC.005G143100, SOBIC.007G175600, SOBIC.010G043000
GO:0008610	lipid biosynthetic process	409	61	44.63	0.007	0.2771	P	Sobic.001G005300, Sobic.001G069700, Sobic.001G162700, Sobic.001G213300, Sobic.001G221900, Sobic.001G222700, Sobic.001G247700, Sobic.001G411200, Sobic.001G423633, Sobic.001G495500, Sobic.001G519400, Sobic.002G073700, Sobic.002G111500, Sobic.002G175400, Sobic.002G179700, Sobic.002G206400, Sobic.002G225400, Sobic.002G256900, Sobic.002G374600, Sobic.002G383900, Sobic.003G045900, Sobic.003G083300, Sob…	SOBIC.001G005300, SOBIC.001G069700, SOBIC.001G162700, SOBIC.001G213300, SOBIC.001G221900, SOBIC.001G222700, SOBIC.001G247700, SOBIC.001G411200, SOBIC.001G423633, SOBIC.001G495500, SOBIC.001G519400, SOBIC.002G073700, SOBIC.002G111500, SOBIC.002G175400, SOBIC.002G179700, SOBIC.002G206400, SOBIC.002G225400, SOBIC.002G256900, SOBIC.002G374600, SOBIC.002G383900, SOBIC.003G045900, SOBIC.003G083300, SOB…
GO:0046620	regulation of organ growth	22	7	2.4	0.00707	0.2777	P	Sobic.002G284600, Sobic.002G284901, Sobic.002G285300, Sobic.002G285450, Sobic.002G285525, Sobic.002G285600, Sobic.007G175600	SOBIC.002G284600, SOBIC.002G284901, SOBIC.002G285300, SOBIC.002G285450, SOBIC.002G285525, SOBIC.002G285600, SOBIC.007G175600
GO:0007059	chromosome segregation	76	16	8.29	0.00714	0.2782	P	Sobic.001G230300, Sobic.001G427400, Sobic.002G074500, Sobic.002G162300, Sobic.003G179500, Sobic.003G423700, Sobic.004G077100, Sobic.004G095200, Sobic.004G271300, Sobic.006G126700, Sobic.006G136000, Sobic.007G184001, Sobic.007G187700, Sobic.008G123400, Sobic.009G184200, Sobic.010G222900	SOBIC.001G230300, SOBIC.001G427400, SOBIC.002G074500, SOBIC.002G162300, SOBIC.003G179500, SOBIC.003G423700, SOBIC.004G077100, SOBIC.004G095200, SOBIC.004G271300, SOBIC.006G126700, SOBIC.006G136000, SOBIC.007G184001, SOBIC.007G187700, SOBIC.008G123400, SOBIC.009G184200, SOBIC.010G222900
GO:0000902	cell morphogenesis	240	39	26.19	0.00719	0.2782	P	Sobic.001G005300, Sobic.001G042500, Sobic.001G156500, Sobic.001G199400, Sobic.001G207600, Sobic.001G295400, Sobic.001G296000, Sobic.001G540900, Sobic.002G002000, Sobic.002G218100, Sobic.002G284100, Sobic.003G022400, Sobic.003G070600, Sobic.003G084400, Sobic.003G250700, Sobic.004G010000, Sobic.004G014100, Sobic.004G035800, Sobic.004G095200, Sobic.004G128600, Sobic.004G153800, Sobic.004G197600, Sob…	SOBIC.001G005300, SOBIC.001G042500, SOBIC.001G156500, SOBIC.001G199400, SOBIC.001G207600, SOBIC.001G295400, SOBIC.001G296000, SOBIC.001G540900, SOBIC.002G002000, SOBIC.002G218100, SOBIC.002G284100, SOBIC.003G022400, SOBIC.003G070600, SOBIC.003G084400, SOBIC.003G250700, SOBIC.004G010000, SOBIC.004G014100, SOBIC.004G035800, SOBIC.004G095200, SOBIC.004G128600, SOBIC.004G153800, SOBIC.004G197600, SOB…
GO:0046351	disaccharide biosynthetic process	33	9	3.6	0.00728	0.2796	P	Sobic.002G184600, Sobic.002G188500, Sobic.002G194700, Sobic.002G381400, Sobic.004G232900, Sobic.004G325900, Sobic.007G126100, Sobic.007G144300, Sobic.009G200200	SOBIC.002G184600, SOBIC.002G188500, SOBIC.002G194700, SOBIC.002G381400, SOBIC.004G232900, SOBIC.004G325900, SOBIC.007G126100, SOBIC.007G144300, SOBIC.009G200200
GO:0019752	carboxylic acid metabolic process	1031	137	112.51	0.00759	0.2887	P	Sobic.001G005300, Sobic.001G012300, Sobic.001G012400, Sobic.001G030900, Sobic.001G057600, Sobic.001G069700, Sobic.001G072000, Sobic.001G084100, Sobic.001G084300, Sobic.001G084400, Sobic.001G194900, Sobic.001G213300, Sobic.001G221900, Sobic.001G222700, Sobic.001G247700, Sobic.001G334501, Sobic.001G399400, Sobic.001G406800, Sobic.001G423633, Sobic.001G443800, Sobic.001G453100, Sobic.001G459800, Sob…	SOBIC.001G005300, SOBIC.001G012300, SOBIC.001G012400, SOBIC.001G030900, SOBIC.001G057600, SOBIC.001G069700, SOBIC.001G072000, SOBIC.001G084100, SOBIC.001G084300, SOBIC.001G084400, SOBIC.001G194900, SOBIC.001G213300, SOBIC.001G221900, SOBIC.001G222700, SOBIC.001G247700, SOBIC.001G334501, SOBIC.001G399400, SOBIC.001G406800, SOBIC.001G423633, SOBIC.001G443800, SOBIC.001G453100, SOBIC.001G459800, SOB…
GO:0022603	regulation of anatomical structure morphogenesis	70	15	7.64	0.00763	0.2887	P	Sobic.001G074000, Sobic.001G295400, Sobic.001G413700, Sobic.002G050700, Sobic.002G284100, Sobic.003G387600, Sobic.004G128600, Sobic.004G321400, Sobic.006G144700, Sobic.007G092300, Sobic.007G207700, Sobic.010G043000, Sobic.010G077000, Sobic.010G211800, Sobic.010G215300	SOBIC.001G074000, SOBIC.001G295400, SOBIC.001G413700, SOBIC.002G050700, SOBIC.002G284100, SOBIC.003G387600, SOBIC.004G128600, SOBIC.004G321400, SOBIC.006G144700, SOBIC.007G092300, SOBIC.007G207700, SOBIC.010G043000, SOBIC.010G077000, SOBIC.010G211800, SOBIC.010G215300
GO:1901071	glucosamine-containing compound metabolic process	45	11	4.91	0.00771	0.2887	P	Sobic.002G055600, Sobic.002G055700, Sobic.003G364200, Sobic.005G084300, Sobic.005G099000, Sobic.005G110600, Sobic.006G044200, Sobic.006G132300, Sobic.006G132500, Sobic.008G158900, Sobic.010G273600	SOBIC.002G055600, SOBIC.002G055700, SOBIC.003G364200, SOBIC.005G084300, SOBIC.005G099000, SOBIC.005G110600, SOBIC.006G044200, SOBIC.006G132300, SOBIC.006G132500, SOBIC.008G158900, SOBIC.010G273600
GO:0009725	response to hormone	890	120	97.12	0.00774	0.2887	P	Sobic.001G005300, Sobic.001G017100, Sobic.001G056100, Sobic.001G057600, Sobic.001G059900, Sobic.001G144900, Sobic.001G156500, Sobic.001G161500, Sobic.001G162700, Sobic.001G206200, Sobic.001G207600, Sobic.001G399400, Sobic.001G400900, Sobic.001G401000, Sobic.001G409700, Sobic.001G413700, Sobic.001G414200, Sobic.001G435500, Sobic.001G470100, Sobic.001G540900, Sobic.002G032500, Sobic.002G032700, Sob…	SOBIC.001G005300, SOBIC.001G017100, SOBIC.001G056100, SOBIC.001G057600, SOBIC.001G059900, SOBIC.001G144900, SOBIC.001G156500, SOBIC.001G161500, SOBIC.001G162700, SOBIC.001G206200, SOBIC.001G207600, SOBIC.001G399400, SOBIC.001G400900, SOBIC.001G401000, SOBIC.001G409700, SOBIC.001G413700, SOBIC.001G414200, SOBIC.001G435500, SOBIC.001G470100, SOBIC.001G540900, SOBIC.002G032500, SOBIC.002G032700, SOB…
GO:0051276	chromosome organization	372	56	40.59	0.00786	0.289	P	Sobic.001G009700, Sobic.001G078600, Sobic.001G171100, Sobic.001G427400, Sobic.001G529400, Sobic.002G021200, Sobic.002G074500, Sobic.002G162300, Sobic.002G196500, Sobic.002G351100, Sobic.002G390700, Sobic.002G420000, Sobic.003G034600, Sobic.003G057100, Sobic.003G057366, Sobic.003G092200, Sobic.003G179500, Sobic.003G183700, Sobic.003G211200, Sobic.003G318900, Sobic.003G350100, Sobic.003G387600, Sob…	SOBIC.001G009700, SOBIC.001G078600, SOBIC.001G171100, SOBIC.001G427400, SOBIC.001G529400, SOBIC.002G021200, SOBIC.002G074500, SOBIC.002G162300, SOBIC.002G196500, SOBIC.002G351100, SOBIC.002G390700, SOBIC.002G420000, SOBIC.003G034600, SOBIC.003G057100, SOBIC.003G057366, SOBIC.003G092200, SOBIC.003G179500, SOBIC.003G183700, SOBIC.003G211200, SOBIC.003G318900, SOBIC.003G350100, SOBIC.003G387600, SOB…
GO:0009733	response to auxin	264	42	28.81	0.00786	0.289	P	Sobic.001G056100, Sobic.001G156500, Sobic.001G161500, Sobic.001G162700, Sobic.001G401000, Sobic.001G413700, Sobic.002G213500, Sobic.002G284600, Sobic.002G284901, Sobic.002G285300, Sobic.002G285450, Sobic.002G285525, Sobic.002G285600, Sobic.002G285950, Sobic.003G235800, Sobic.003G250700, Sobic.003G251700, Sobic.003G395400, Sobic.004G099600, Sobic.004G219800, Sobic.004G231700, Sobic.004G336500, Sob…	SOBIC.001G056100, SOBIC.001G156500, SOBIC.001G161500, SOBIC.001G162700, SOBIC.001G401000, SOBIC.001G413700, SOBIC.002G213500, SOBIC.002G284600, SOBIC.002G284901, SOBIC.002G285300, SOBIC.002G285450, SOBIC.002G285525, SOBIC.002G285600, SOBIC.002G285950, SOBIC.003G235800, SOBIC.003G250700, SOBIC.003G251700, SOBIC.003G395400, SOBIC.004G099600, SOBIC.004G219800, SOBIC.004G231700, SOBIC.004G336500, SOB…
GO:0048589	developmental growth	272	43	29.68	0.00806	0.2943	P	Sobic.001G005300, Sobic.001G042500, Sobic.001G074000, Sobic.001G156500, Sobic.001G199400, Sobic.001G207600, Sobic.001G540900, Sobic.002G218100, Sobic.002G284100, Sobic.002G284600, Sobic.002G284901, Sobic.002G285300, Sobic.002G285450, Sobic.002G285525, Sobic.002G285600, Sobic.003G022400, Sobic.003G070600, Sobic.003G250700, Sobic.003G258800, Sobic.003G390600, Sobic.004G010000, Sobic.004G014100, Sob…	SOBIC.001G005300, SOBIC.001G042500, SOBIC.001G074000, SOBIC.001G156500, SOBIC.001G199400, SOBIC.001G207600, SOBIC.001G540900, SOBIC.002G218100, SOBIC.002G284100, SOBIC.002G284600, SOBIC.002G284901, SOBIC.002G285300, SOBIC.002G285450, SOBIC.002G285525, SOBIC.002G285600, SOBIC.003G022400, SOBIC.003G070600, SOBIC.003G250700, SOBIC.003G258800, SOBIC.003G390600, SOBIC.004G010000, SOBIC.004G014100, SOB…
GO:0033993	response to lipid	413	61	45.07	0.00859	0.3115	P	Sobic.001G005300, Sobic.001G057600, Sobic.001G059900, Sobic.001G162700, Sobic.001G207600, Sobic.001G399400, Sobic.001G400900, Sobic.001G401000, Sobic.001G409700, Sobic.001G413700, Sobic.001G414200, Sobic.001G435500, Sobic.001G470100, Sobic.001G540900, Sobic.002G032500, Sobic.002G124700, Sobic.002G206400, Sobic.002G260600, Sobic.002G297300, Sobic.002G339200, Sobic.002G367100, Sobic.003G024400, Sob…	SOBIC.001G005300, SOBIC.001G057600, SOBIC.001G059900, SOBIC.001G162700, SOBIC.001G207600, SOBIC.001G399400, SOBIC.001G400900, SOBIC.001G401000, SOBIC.001G409700, SOBIC.001G413700, SOBIC.001G414200, SOBIC.001G435500, SOBIC.001G470100, SOBIC.001G540900, SOBIC.002G032500, SOBIC.002G124700, SOBIC.002G206400, SOBIC.002G260600, SOBIC.002G297300, SOBIC.002G339200, SOBIC.002G367100, SOBIC.003G024400, SOB…
GO:0048367	shoot system development	486	70	53.04	0.0092	0.3313	P	Sobic.001G005300, Sobic.001G059900, Sobic.001G074000, Sobic.001G104500, Sobic.001G140400, Sobic.001G156500, Sobic.001G207600, Sobic.001G222700, Sobic.001G328500, Sobic.001G413700, Sobic.001G434600, Sobic.001G439000, Sobic.001G470100, Sobic.001G488900, Sobic.001G507800, Sobic.002G025300, Sobic.002G050700, Sobic.002G085300, Sobic.002G191000, Sobic.002G194500, Sobic.002G221400, Sobic.002G343600, Sob…	SOBIC.001G005300, SOBIC.001G059900, SOBIC.001G074000, SOBIC.001G104500, SOBIC.001G140400, SOBIC.001G156500, SOBIC.001G207600, SOBIC.001G222700, SOBIC.001G328500, SOBIC.001G413700, SOBIC.001G434600, SOBIC.001G439000, SOBIC.001G470100, SOBIC.001G488900, SOBIC.001G507800, SOBIC.002G025300, SOBIC.002G050700, SOBIC.002G085300, SOBIC.002G191000, SOBIC.002G194500, SOBIC.002G221400, SOBIC.002G343600, SOB…
GO:0034637	cellular carbohydrate biosynthetic process	184	31	20.08	0.0093	0.3313	P	Sobic.001G038400, Sobic.001G224300, Sobic.001G239500, Sobic.002G094600, Sobic.002G116000, Sobic.002G184600, Sobic.002G188500, Sobic.002G194700, Sobic.002G237900, Sobic.002G334100, Sobic.002G368600, Sobic.002G381400, Sobic.002G430700, Sobic.004G047600, Sobic.004G124800, Sobic.004G231300, Sobic.004G232900, Sobic.004G238600, Sobic.004G315000, Sobic.004G325900, Sobic.005G004900, Sobic.005G122800, Sob…	SOBIC.001G038400, SOBIC.001G224300, SOBIC.001G239500, SOBIC.002G094600, SOBIC.002G116000, SOBIC.002G184600, SOBIC.002G188500, SOBIC.002G194700, SOBIC.002G237900, SOBIC.002G334100, SOBIC.002G368600, SOBIC.002G381400, SOBIC.002G430700, SOBIC.004G047600, SOBIC.004G124800, SOBIC.004G231300, SOBIC.004G232900, SOBIC.004G238600, SOBIC.004G315000, SOBIC.004G325900, SOBIC.005G004900, SOBIC.005G122800, SOB…
GO:0044839	cell cycle G2/M phase transition	13	5	1.42	0.00933	0.3313	P	Sobic.001G377700, Sobic.004G321400, Sobic.007G207700, Sobic.010G215300, Sobic.010G260800	SOBIC.001G377700, SOBIC.004G321400, SOBIC.007G207700, SOBIC.010G215300, SOBIC.010G260800
GO:0010214	seed coat development	18	6	1.96	0.00975	0.3439	P	Sobic.001G081100, Sobic.001G480700, Sobic.004G075900, Sobic.004G256400, Sobic.009G036500, Sobic.009G163700	SOBIC.001G081100, SOBIC.001G480700, SOBIC.004G075900, SOBIC.004G256400, SOBIC.009G036500, SOBIC.009G163700
GO:0010218	response to far red light	29	8	3.16	0.0104	0.3546	P	Sobic.001G177000, Sobic.002G275100, Sobic.002G338000, Sobic.004G011201, Sobic.004G056900, Sobic.005G042000, Sobic.005G087000, Sobic.009G250400	SOBIC.001G177000, SOBIC.002G275100, SOBIC.002G338000, SOBIC.004G011201, SOBIC.004G056900, SOBIC.005G042000, SOBIC.005G087000, SOBIC.009G250400
GO:0016051	carbohydrate biosynthetic process	238	38	25.97	0.01045	0.3546	P	Sobic.001G038400, Sobic.001G138200, Sobic.001G224300, Sobic.001G239500, Sobic.002G094600, Sobic.002G116000, Sobic.002G184600, Sobic.002G188500, Sobic.002G194700, Sobic.002G237900, Sobic.002G256100, Sobic.002G334100, Sobic.002G368600, Sobic.002G381400, Sobic.002G430700, Sobic.003G282600, Sobic.004G047600, Sobic.004G124800, Sobic.004G231300, Sobic.004G232900, Sobic.004G238600, Sobic.004G256400, Sob…	SOBIC.001G038400, SOBIC.001G138200, SOBIC.001G224300, SOBIC.001G239500, SOBIC.002G094600, SOBIC.002G116000, SOBIC.002G184600, SOBIC.002G188500, SOBIC.002G194700, SOBIC.002G237900, SOBIC.002G256100, SOBIC.002G334100, SOBIC.002G368600, SOBIC.002G381400, SOBIC.002G430700, SOBIC.003G282600, SOBIC.004G047600, SOBIC.004G124800, SOBIC.004G231300, SOBIC.004G232900, SOBIC.004G238600, SOBIC.004G256400, SOB…
GO:0006063	uronic acid metabolic process	186	31	20.3	0.01082	0.3546	P	Sobic.001G012400, Sobic.001G030900, Sobic.001G084300, Sobic.001G084400, Sobic.002G085100, Sobic.002G085300, Sobic.002G173900, Sobic.002G256100, Sobic.002G265400, Sobic.002G311900, Sobic.002G379700, Sobic.004G087200, Sobic.004G224400, Sobic.004G229800, Sobic.004G230800, Sobic.005G032000, Sobic.006G097800, Sobic.006G123700, Sobic.006G153100, Sobic.006G268100, Sobic.009G066100, Sobic.009G187000, Sob…	SOBIC.001G012400, SOBIC.001G030900, SOBIC.001G084300, SOBIC.001G084400, SOBIC.002G085100, SOBIC.002G085300, SOBIC.002G173900, SOBIC.002G256100, SOBIC.002G265400, SOBIC.002G311900, SOBIC.002G379700, SOBIC.004G087200, SOBIC.004G224400, SOBIC.004G229800, SOBIC.004G230800, SOBIC.005G032000, SOBIC.006G097800, SOBIC.006G123700, SOBIC.006G153100, SOBIC.006G268100, SOBIC.009G066100, SOBIC.009G187000, SOB…
GO:0010021	amylopectin biosynthetic process	5	3	0.55	0.01095	0.3546	P	Sobic.004G238600, Sobic.006G221000, Sobic.010G047700	SOBIC.004G238600, SOBIC.006G221000, SOBIC.010G047700
GO:0010037	response to carbon dioxide	5	3	0.55	0.01095	0.3546	P	Sobic.001G344500, Sobic.002G112300, Sobic.006G186500	SOBIC.001G344500, SOBIC.002G112300, SOBIC.006G186500
GO:0016137	glycoside metabolic process	5	3	0.55	0.01095	0.3546	P	Sobic.001G012300, Sobic.001G012400, Sobic.004G229800	SOBIC.001G012300, SOBIC.001G012400, SOBIC.004G229800
GO:0030261	chromosome condensation	5	3	0.55	0.01095	0.3546	P	Sobic.003G179500, Sobic.008G123400, Sobic.009G184200	SOBIC.003G179500, SOBIC.008G123400, SOBIC.009G184200
GO:2000896	amylopectin metabolic process	5	3	0.55	0.01095	0.3546	P	Sobic.004G238600, Sobic.006G221000, Sobic.010G047700	SOBIC.004G238600, SOBIC.006G221000, SOBIC.010G047700
GO:0006833	water transport	41	10	4.47	0.01101	0.3546	P	Sobic.001G499100, Sobic.001G505100, Sobic.002G124700, Sobic.002G125700, Sobic.004G102200, Sobic.004G222000, Sobic.004G288700, Sobic.006G176700, Sobic.010G077000, Sobic.010G146100	SOBIC.001G499100, SOBIC.001G505100, SOBIC.002G124700, SOBIC.002G125700, SOBIC.004G102200, SOBIC.004G222000, SOBIC.004G288700, SOBIC.006G176700, SOBIC.010G077000, SOBIC.010G146100
GO:0042044	fluid transport	41	10	4.47	0.01101	0.3546	P	Sobic.001G499100, Sobic.001G505100, Sobic.002G124700, Sobic.002G125700, Sobic.004G102200, Sobic.004G222000, Sobic.004G288700, Sobic.006G176700, Sobic.010G077000, Sobic.010G146100	SOBIC.001G499100, SOBIC.001G505100, SOBIC.002G124700, SOBIC.002G125700, SOBIC.004G102200, SOBIC.004G222000, SOBIC.004G288700, SOBIC.006G176700, SOBIC.010G077000, SOBIC.010G146100
GO:0032989	cellular component morphogenesis	262	41	28.59	0.01123	0.3546	P	Sobic.001G005300, Sobic.001G042500, Sobic.001G156500, Sobic.001G199400, Sobic.001G207600, Sobic.001G295400, Sobic.001G296000, Sobic.001G413700, Sobic.001G540900, Sobic.002G002000, Sobic.002G218100, Sobic.002G284100, Sobic.003G022400, Sobic.003G070600, Sobic.003G084400, Sobic.003G250700, Sobic.004G010000, Sobic.004G014100, Sobic.004G035800, Sobic.004G095200, Sobic.004G128600, Sobic.004G153800, Sob…	SOBIC.001G005300, SOBIC.001G042500, SOBIC.001G156500, SOBIC.001G199400, SOBIC.001G207600, SOBIC.001G295400, SOBIC.001G296000, SOBIC.001G413700, SOBIC.001G540900, SOBIC.002G002000, SOBIC.002G218100, SOBIC.002G284100, SOBIC.003G022400, SOBIC.003G070600, SOBIC.003G084400, SOBIC.003G250700, SOBIC.004G010000, SOBIC.004G014100, SOBIC.004G035800, SOBIC.004G095200, SOBIC.004G128600, SOBIC.004G153800, SOB…
GO:0010588	cotyledon vascular tissue pattern formation	9	4	0.98	0.01133	0.3546	P	Sobic.001G059900, Sobic.001G207600, Sobic.001G439000, Sobic.003G359200	SOBIC.001G059900, SOBIC.001G207600, SOBIC.001G439000, SOBIC.003G359200
GO:0044255	cellular lipid metabolic process	531	75	57.95	0.01137	0.3546	P	Sobic.001G005300, Sobic.001G008600, Sobic.001G059900, Sobic.001G069700, Sobic.001G162700, Sobic.001G213300, Sobic.001G221900, Sobic.001G222700, Sobic.001G244900, Sobic.001G247700, Sobic.001G334501, Sobic.001G411200, Sobic.001G423633, Sobic.001G442500, Sobic.001G495500, Sobic.002G003100, Sobic.002G111500, Sobic.002G175400, Sobic.002G179700, Sobic.002G196600, Sobic.002G206400, Sobic.002G256900, Sob…	SOBIC.001G005300, SOBIC.001G008600, SOBIC.001G059900, SOBIC.001G069700, SOBIC.001G162700, SOBIC.001G213300, SOBIC.001G221900, SOBIC.001G222700, SOBIC.001G244900, SOBIC.001G247700, SOBIC.001G334501, SOBIC.001G411200, SOBIC.001G423633, SOBIC.001G442500, SOBIC.001G495500, SOBIC.002G003100, SOBIC.002G111500, SOBIC.002G175400, SOBIC.002G179700, SOBIC.002G196600, SOBIC.002G206400, SOBIC.002G256900, SOB…
GO:0006541	glutamine metabolic process	24	7	2.62	0.01182	0.3546	P	Sobic.001G057600, Sobic.003G258800, Sobic.005G003200, Sobic.006G249400, Sobic.006G269200, Sobic.009G199001, Sobic.009G199100	SOBIC.001G057600, SOBIC.003G258800, SOBIC.005G003200, SOBIC.006G249400, SOBIC.006G269200, SOBIC.009G199001, SOBIC.009G199100
GO:0006269	DNA replication, synthesis of RNA primer	2	2	0.22	0.0119	0.3546	P	Sobic.006G051000, Sobic.009G109300	SOBIC.006G051000, SOBIC.009G109300
GO:0010132	dhurrin biosynthetic process	2	2	0.22	0.0119	0.3546	P	Sobic.001G012300, Sobic.001G012400	SOBIC.001G012300, SOBIC.001G012400
GO:0019756	cyanogenic glycoside biosynthetic process	2	2	0.22	0.0119	0.3546	P	Sobic.001G012300, Sobic.001G012400	SOBIC.001G012300, SOBIC.001G012400
GO:0042341	cyanogenic glycoside metabolic process	2	2	0.22	0.0119	0.3546	P	Sobic.001G012300, Sobic.001G012400	SOBIC.001G012300, SOBIC.001G012400
GO:0043470	regulation of carbohydrate catabolic process	2	2	0.22	0.0119	0.3546	P	Sobic.005G021000, Sobic.010G090100	SOBIC.005G021000, SOBIC.010G090100
GO:0043471	regulation of cellular carbohydrate catabolic process	2	2	0.22	0.0119	0.3546	P	Sobic.005G021000, Sobic.010G090100	SOBIC.005G021000, SOBIC.010G090100
GO:0050891	multicellular organismal water homeostasis	2	2	0.22	0.0119	0.3546	P	Sobic.006G097500, Sobic.006G186500	SOBIC.006G097500, SOBIC.006G186500
GO:0050898	nitrile metabolic process	2	2	0.22	0.0119	0.3546	P	Sobic.001G012300, Sobic.001G012400	SOBIC.001G012300, SOBIC.001G012400
GO:0071497	cellular response to freezing	2	2	0.22	0.0119	0.3546	P	Sobic.003G354900, Sobic.004G310600	SOBIC.003G354900, SOBIC.004G310600
GO:0080028	nitrile biosynthetic process	2	2	0.22	0.0119	0.3546	P	Sobic.001G012300, Sobic.001G012400	SOBIC.001G012300, SOBIC.001G012400
GO:0080170	hydrogen peroxide transmembrane transport	2	2	0.22	0.0119	0.3546	P	Sobic.001G505100, Sobic.004G102200	SOBIC.001G505100, SOBIC.004G102200
GO:1901957	regulation of cutin biosynthetic process	2	2	0.22	0.0119	0.3546	P	Sobic.002G206400, Sobic.005G021000	SOBIC.002G206400, SOBIC.005G021000
GO:1901959	positive regulation of cutin biosynthetic process	2	2	0.22	0.0119	0.3546	P	Sobic.002G206400, Sobic.005G021000	SOBIC.002G206400, SOBIC.005G021000
GO:0043436	oxoacid metabolic process	1064	139	116.11	0.01257	0.3724	P	Sobic.001G005300, Sobic.001G012300, Sobic.001G012400, Sobic.001G030900, Sobic.001G057600, Sobic.001G069700, Sobic.001G072000, Sobic.001G084100, Sobic.001G084300, Sobic.001G084400, Sobic.001G194900, Sobic.001G213300, Sobic.001G221900, Sobic.001G222700, Sobic.001G247700, Sobic.001G334501, Sobic.001G399400, Sobic.001G406800, Sobic.001G423633, Sobic.001G443800, Sobic.001G453100, Sobic.001G459800, Sob…	SOBIC.001G005300, SOBIC.001G012300, SOBIC.001G012400, SOBIC.001G030900, SOBIC.001G057600, SOBIC.001G069700, SOBIC.001G072000, SOBIC.001G084100, SOBIC.001G084300, SOBIC.001G084400, SOBIC.001G194900, SOBIC.001G213300, SOBIC.001G221900, SOBIC.001G222700, SOBIC.001G247700, SOBIC.001G334501, SOBIC.001G399400, SOBIC.001G406800, SOBIC.001G423633, SOBIC.001G443800, SOBIC.001G453100, SOBIC.001G459800, SOB…
GO:0010817	regulation of hormone levels	159	27	17.35	0.01312	0.3865	P	Sobic.001G004500, Sobic.001G012300, Sobic.001G127700, Sobic.001G156500, Sobic.001G215600, Sobic.001G423633, Sobic.001G434600, Sobic.001G467800, Sobic.002G218100, Sobic.002G221400, Sobic.002G225400, Sobic.002G284600, Sobic.002G284901, Sobic.002G285300, Sobic.002G285450, Sobic.002G285525, Sobic.002G285600, Sobic.003G235800, Sobic.003G301200, Sobic.003G421100, Sobic.005G143100, Sobic.006G149300, Sob…	SOBIC.001G004500, SOBIC.001G012300, SOBIC.001G127700, SOBIC.001G156500, SOBIC.001G215600, SOBIC.001G423633, SOBIC.001G434600, SOBIC.001G467800, SOBIC.002G218100, SOBIC.002G221400, SOBIC.002G225400, SOBIC.002G284600, SOBIC.002G284901, SOBIC.002G285300, SOBIC.002G285450, SOBIC.002G285525, SOBIC.002G285600, SOBIC.003G235800, SOBIC.003G301200, SOBIC.003G421100, SOBIC.005G143100, SOBIC.006G149300, SOB…
GO:0050826	response to freezing	14	5	1.53	0.01323	0.3876	P	Sobic.003G354900, Sobic.004G310600, Sobic.005G131900, Sobic.005G217000, Sobic.007G105500	SOBIC.003G354900, SOBIC.004G310600, SOBIC.005G131900, SOBIC.005G217000, SOBIC.007G105500
GO:0006082	organic acid metabolic process	1066	139	116.33	0.01334	0.3886	P	Sobic.001G005300, Sobic.001G012300, Sobic.001G012400, Sobic.001G030900, Sobic.001G057600, Sobic.001G069700, Sobic.001G072000, Sobic.001G084100, Sobic.001G084300, Sobic.001G084400, Sobic.001G194900, Sobic.001G213300, Sobic.001G221900, Sobic.001G222700, Sobic.001G247700, Sobic.001G334501, Sobic.001G399400, Sobic.001G406800, Sobic.001G423633, Sobic.001G443800, Sobic.001G453100, Sobic.001G459800, Sob…	SOBIC.001G005300, SOBIC.001G012300, SOBIC.001G012400, SOBIC.001G030900, SOBIC.001G057600, SOBIC.001G069700, SOBIC.001G072000, SOBIC.001G084100, SOBIC.001G084300, SOBIC.001G084400, SOBIC.001G194900, SOBIC.001G213300, SOBIC.001G221900, SOBIC.001G222700, SOBIC.001G247700, SOBIC.001G334501, SOBIC.001G399400, SOBIC.001G406800, SOBIC.001G423633, SOBIC.001G443800, SOBIC.001G453100, SOBIC.001G459800, SOB…
GO:0009914	hormone transport	75	15	8.18	0.01439	0.4157	P	Sobic.001G156500, Sobic.001G434600, Sobic.002G218100, Sobic.002G221400, Sobic.002G284600, Sobic.002G284901, Sobic.002G285300, Sobic.002G285450, Sobic.002G285525, Sobic.002G285600, Sobic.003G235800, Sobic.003G301200, Sobic.005G143100, Sobic.007G175600, Sobic.010G043000	SOBIC.001G156500, SOBIC.001G434600, SOBIC.002G218100, SOBIC.002G221400, SOBIC.002G284600, SOBIC.002G284901, SOBIC.002G285300, SOBIC.002G285450, SOBIC.002G285525, SOBIC.002G285600, SOBIC.003G235800, SOBIC.003G301200, SOBIC.005G143100, SOBIC.007G175600, SOBIC.010G043000
GO:0055082	cellular chemical homeostasis	205	33	22.37	0.01443	0.4157	P	Sobic.001G352200, Sobic.001G480700, Sobic.001G505100, Sobic.001G528300, Sobic.002G065000, Sobic.002G111400, Sobic.002G124700, Sobic.002G125700, Sobic.002G382500, Sobic.003G000400, Sobic.003G089300, Sobic.003G206700, Sobic.003G278700, Sobic.004G102200, Sobic.004G108400, Sobic.004G157300, Sobic.004G164200, Sobic.004G222000, Sobic.004G288700, Sobic.006G060400, Sobic.006G176700, Sobic.006G186500, Sob…	SOBIC.001G352200, SOBIC.001G480700, SOBIC.001G505100, SOBIC.001G528300, SOBIC.002G065000, SOBIC.002G111400, SOBIC.002G124700, SOBIC.002G125700, SOBIC.002G382500, SOBIC.003G000400, SOBIC.003G089300, SOBIC.003G206700, SOBIC.003G278700, SOBIC.004G102200, SOBIC.004G108400, SOBIC.004G157300, SOBIC.004G164200, SOBIC.004G222000, SOBIC.004G288700, SOBIC.006G060400, SOBIC.006G176700, SOBIC.006G186500, SOB…
GO:0009314	response to radiation	448	64	48.89	0.0146	0.4182	P	Sobic.001G005300, Sobic.001G177000, Sobic.001G194900, Sobic.001G196300, Sobic.001G299600, Sobic.001G393300, Sobic.001G399400, Sobic.001G401000, Sobic.001G435500, Sobic.001G456500, Sobic.001G519800, Sobic.002G047400, Sobic.002G273300, Sobic.002G275100, Sobic.002G288300, Sobic.002G338000, Sobic.002G339200, Sobic.002G351100, Sobic.002G352100, Sobic.002G420000, Sobic.003G045900, Sobic.003G087900, Sob…	SOBIC.001G005300, SOBIC.001G177000, SOBIC.001G194900, SOBIC.001G196300, SOBIC.001G299600, SOBIC.001G393300, SOBIC.001G399400, SOBIC.001G401000, SOBIC.001G435500, SOBIC.001G456500, SOBIC.001G519800, SOBIC.002G047400, SOBIC.002G273300, SOBIC.002G275100, SOBIC.002G288300, SOBIC.002G338000, SOBIC.002G339200, SOBIC.002G351100, SOBIC.002G352100, SOBIC.002G420000, SOBIC.003G045900, SOBIC.003G087900, SOB…
GO:0048532	anatomical structure arrangement	49	11	5.35	0.01477	0.4201	P	Sobic.001G074000, Sobic.002G050700, Sobic.003G387600, Sobic.004G302700, Sobic.004G321400, Sobic.006G144700, Sobic.007G008300, Sobic.007G207700, Sobic.010G043000, Sobic.010G189500, Sobic.010G215300	SOBIC.001G074000, SOBIC.002G050700, SOBIC.003G387600, SOBIC.004G302700, SOBIC.004G321400, SOBIC.006G144700, SOBIC.007G008300, SOBIC.007G207700, SOBIC.010G043000, SOBIC.010G189500, SOBIC.010G215300
GO:0019585	glucuronate metabolic process	183	30	19.97	0.01499	0.4201	P	Sobic.001G012400, Sobic.001G030900, Sobic.001G084300, Sobic.001G084400, Sobic.002G085100, Sobic.002G085300, Sobic.002G173900, Sobic.002G265400, Sobic.002G311900, Sobic.002G379700, Sobic.004G087200, Sobic.004G224400, Sobic.004G229800, Sobic.004G230800, Sobic.005G032000, Sobic.006G097800, Sobic.006G123700, Sobic.006G153100, Sobic.006G268100, Sobic.009G066100, Sobic.009G187000, Sobic.009G205800, Sob…	SOBIC.001G012400, SOBIC.001G030900, SOBIC.001G084300, SOBIC.001G084400, SOBIC.002G085100, SOBIC.002G085300, SOBIC.002G173900, SOBIC.002G265400, SOBIC.002G311900, SOBIC.002G379700, SOBIC.004G087200, SOBIC.004G224400, SOBIC.004G229800, SOBIC.004G230800, SOBIC.005G032000, SOBIC.006G097800, SOBIC.006G123700, SOBIC.006G153100, SOBIC.006G268100, SOBIC.009G066100, SOBIC.009G187000, SOBIC.009G205800, SOB…
GO:0052695	cellular glucuronidation	183	30	19.97	0.01499	0.4201	P	Sobic.001G012400, Sobic.001G030900, Sobic.001G084300, Sobic.001G084400, Sobic.002G085100, Sobic.002G085300, Sobic.002G173900, Sobic.002G265400, Sobic.002G311900, Sobic.002G379700, Sobic.004G087200, Sobic.004G224400, Sobic.004G229800, Sobic.004G230800, Sobic.005G032000, Sobic.006G097800, Sobic.006G123700, Sobic.006G153100, Sobic.006G268100, Sobic.009G066100, Sobic.009G187000, Sobic.009G205800, Sob…	SOBIC.001G012400, SOBIC.001G030900, SOBIC.001G084300, SOBIC.001G084400, SOBIC.002G085100, SOBIC.002G085300, SOBIC.002G173900, SOBIC.002G265400, SOBIC.002G311900, SOBIC.002G379700, SOBIC.004G087200, SOBIC.004G224400, SOBIC.004G229800, SOBIC.004G230800, SOBIC.005G032000, SOBIC.006G097800, SOBIC.006G123700, SOBIC.006G153100, SOBIC.006G268100, SOBIC.009G066100, SOBIC.009G187000, SOBIC.009G205800, SOB…
GO:0052696	flavonoid glucuronidation	183	30	19.97	0.01499	0.4201	P	Sobic.001G012400, Sobic.001G030900, Sobic.001G084300, Sobic.001G084400, Sobic.002G085100, Sobic.002G085300, Sobic.002G173900, Sobic.002G265400, Sobic.002G311900, Sobic.002G379700, Sobic.004G087200, Sobic.004G224400, Sobic.004G229800, Sobic.004G230800, Sobic.005G032000, Sobic.006G097800, Sobic.006G123700, Sobic.006G153100, Sobic.006G268100, Sobic.009G066100, Sobic.009G187000, Sobic.009G205800, Sob…	SOBIC.001G012400, SOBIC.001G030900, SOBIC.001G084300, SOBIC.001G084400, SOBIC.002G085100, SOBIC.002G085300, SOBIC.002G173900, SOBIC.002G265400, SOBIC.002G311900, SOBIC.002G379700, SOBIC.004G087200, SOBIC.004G224400, SOBIC.004G229800, SOBIC.004G230800, SOBIC.005G032000, SOBIC.006G097800, SOBIC.006G123700, SOBIC.006G153100, SOBIC.006G268100, SOBIC.009G066100, SOBIC.009G187000, SOBIC.009G205800, SOB…
GO:0009690	cytokinin metabolic process	31	8	3.38	0.01572	0.4332	P	Sobic.001G004500, Sobic.001G127700, Sobic.001G215600, Sobic.001G467800, Sobic.003G421100, Sobic.006G149300, Sobic.007G151400, Sobic.007G224700	SOBIC.001G004500, SOBIC.001G127700, SOBIC.001G215600, SOBIC.001G467800, SOBIC.003G421100, SOBIC.006G149300, SOBIC.007G151400, SOBIC.007G224700
GO:0006884	cell volume homeostasis	37	9	4.04	0.01579	0.4332	P	Sobic.001G505100, Sobic.002G124700, Sobic.002G125700, Sobic.004G102200, Sobic.004G222000, Sobic.004G288700, Sobic.006G176700, Sobic.006G241700, Sobic.010G146100	SOBIC.001G505100, SOBIC.002G124700, SOBIC.002G125700, SOBIC.004G102200, SOBIC.004G222000, SOBIC.004G288700, SOBIC.006G176700, SOBIC.006G241700, SOBIC.010G146100
GO:0009992	cellular water homeostasis	37	9	4.04	0.01579	0.4332	P	Sobic.001G505100, Sobic.002G124700, Sobic.002G125700, Sobic.004G102200, Sobic.004G222000, Sobic.004G288700, Sobic.006G176700, Sobic.006G241700, Sobic.010G146100	SOBIC.001G505100, SOBIC.002G124700, SOBIC.002G125700, SOBIC.004G102200, SOBIC.004G222000, SOBIC.004G288700, SOBIC.006G176700, SOBIC.006G241700, SOBIC.010G146100
GO:0010087	phloem or xylem histogenesis	37	9	4.04	0.01579	0.4332	P	Sobic.002G218100, Sobic.003G359200, Sobic.004G266200, Sobic.005G011300, Sobic.006G160900, Sobic.006G270400, Sobic.006G279400, Sobic.007G038000, Sobic.009G036500	SOBIC.002G218100, SOBIC.003G359200, SOBIC.004G266200, SOBIC.005G011300, SOBIC.006G160900, SOBIC.006G270400, SOBIC.006G279400, SOBIC.007G038000, SOBIC.009G036500
GO:0006040	amino sugar metabolic process	56	12	6.11	0.01607	0.4385	P	Sobic.002G055600, Sobic.002G055700, Sobic.003G364200, Sobic.005G084300, Sobic.005G099000, Sobic.005G110600, Sobic.006G044200, Sobic.006G132300, Sobic.006G132500, Sobic.006G213100, Sobic.008G158900, Sobic.010G273600	SOBIC.002G055600, SOBIC.002G055700, SOBIC.003G364200, SOBIC.005G084300, SOBIC.005G099000, SOBIC.005G110600, SOBIC.006G044200, SOBIC.006G132300, SOBIC.006G132500, SOBIC.006G213100, SOBIC.008G158900, SOBIC.010G273600
GO:1901136	carbohydrate derivative catabolic process	76	15	8.29	0.01618	0.4392	P	Sobic.002G055600, Sobic.002G055700, Sobic.002G134400, Sobic.003G364200, Sobic.003G420800, Sobic.003G443400, Sobic.004G333600, Sobic.005G084300, Sobic.005G099000, Sobic.005G110600, Sobic.006G044200, Sobic.006G132300, Sobic.006G132500, Sobic.008G158900, Sobic.010G273600	SOBIC.002G055600, SOBIC.002G055700, SOBIC.002G134400, SOBIC.003G364200, SOBIC.003G420800, SOBIC.003G443400, SOBIC.004G333600, SOBIC.005G084300, SOBIC.005G099000, SOBIC.005G110600, SOBIC.006G044200, SOBIC.006G132300, SOBIC.006G132500, SOBIC.008G158900, SOBIC.010G273600
GO:0009311	oligosaccharide metabolic process	83	16	9.06	0.01649	0.4453	P	Sobic.001G344500, Sobic.001G398500, Sobic.002G184600, Sobic.002G188500, Sobic.002G194700, Sobic.002G381400, Sobic.004G014100, Sobic.004G232900, Sobic.004G309000, Sobic.004G325900, Sobic.004G357600, Sobic.006G241700, Sobic.007G126100, Sobic.007G144300, Sobic.009G200200, Sobic.010G276700	SOBIC.001G344500, SOBIC.001G398500, SOBIC.002G184600, SOBIC.002G188500, SOBIC.002G194700, SOBIC.002G381400, SOBIC.004G014100, SOBIC.004G232900, SOBIC.004G309000, SOBIC.004G325900, SOBIC.004G357600, SOBIC.006G241700, SOBIC.007G126100, SOBIC.007G144300, SOBIC.009G200200, SOBIC.010G276700
GO:0010089	xylem development	20	6	2.18	0.01685	0.4527	P	Sobic.002G218100, Sobic.005G011300, Sobic.006G160900, Sobic.006G279400, Sobic.007G038000, Sobic.009G036500	SOBIC.002G218100, SOBIC.005G011300, SOBIC.006G160900, SOBIC.006G279400, SOBIC.007G038000, SOBIC.009G036500
GO:2000038	regulation of stomatal complex development	10	4	1.09	0.01728	0.4618	P	Sobic.002G112300, Sobic.003G339600, Sobic.006G233600, Sobic.010G260800	SOBIC.002G112300, SOBIC.003G339600, SOBIC.006G233600, SOBIC.010G260800
GO:0009735	response to cytokinin	148	25	16.15	0.01758	0.4674	P	Sobic.001G017100, Sobic.001G144900, Sobic.001G401000, Sobic.002G032700, Sobic.002G119500, Sobic.002G338000, Sobic.003G084400, Sobic.003G250700, Sobic.003G258800, Sobic.003G352300, Sobic.004G011700, Sobic.004G128600, Sobic.004G231300, Sobic.004G237300, Sobic.006G021100, Sobic.006G211900, Sobic.006G249400, Sobic.006G279400, Sobic.007G105500, Sobic.009G059100, Sobic.009G202900, Sobic.009G229700, Sob…	SOBIC.001G017100, SOBIC.001G144900, SOBIC.001G401000, SOBIC.002G032700, SOBIC.002G119500, SOBIC.002G338000, SOBIC.003G084400, SOBIC.003G250700, SOBIC.003G258800, SOBIC.003G352300, SOBIC.004G011700, SOBIC.004G128600, SOBIC.004G231300, SOBIC.004G237300, SOBIC.006G021100, SOBIC.006G211900, SOBIC.006G249400, SOBIC.006G279400, SOBIC.007G105500, SOBIC.009G059100, SOBIC.009G202900, SOBIC.009G229700, SOB…
GO:0009064	glutamine family amino acid metabolic process	57	12	6.22	0.01839	0.4848	P	Sobic.001G057600, Sobic.001G443800, Sobic.003G258800, Sobic.003G356000, Sobic.005G003200, Sobic.006G095700, Sobic.006G096500, Sobic.006G249400, Sobic.006G269200, Sobic.009G199001, Sobic.009G199100, Sobic.010G021800	SOBIC.001G057600, SOBIC.001G443800, SOBIC.003G258800, SOBIC.003G356000, SOBIC.005G003200, SOBIC.006G095700, SOBIC.006G096500, SOBIC.006G249400, SOBIC.006G269200, SOBIC.009G199001, SOBIC.009G199100, SOBIC.010G021800
GO:0040007	growth	357	52	38.96	0.01842	0.4848	P	Sobic.001G005300, Sobic.001G042500, Sobic.001G074000, Sobic.001G086000, Sobic.001G156500, Sobic.001G199400, Sobic.001G207600, Sobic.001G399900, Sobic.001G540900, Sobic.002G206400, Sobic.002G218100, Sobic.002G284100, Sobic.002G284600, Sobic.002G284901, Sobic.002G285300, Sobic.002G285450, Sobic.002G285525, Sobic.002G285600, Sobic.002G368300, Sobic.003G022400, Sobic.003G070600, Sobic.003G250700, Sob…	SOBIC.001G005300, SOBIC.001G042500, SOBIC.001G074000, SOBIC.001G086000, SOBIC.001G156500, SOBIC.001G199400, SOBIC.001G207600, SOBIC.001G399900, SOBIC.001G540900, SOBIC.002G206400, SOBIC.002G218100, SOBIC.002G284100, SOBIC.002G284600, SOBIC.002G284901, SOBIC.002G285300, SOBIC.002G285450, SOBIC.002G285525, SOBIC.002G285600, SOBIC.002G368300, SOBIC.003G022400, SOBIC.003G070600, SOBIC.003G250700, SOB…
GO:0034754	cellular hormone metabolic process	38	9	4.15	0.01875	0.491	P	Sobic.001G004500, Sobic.001G012300, Sobic.001G127700, Sobic.001G215600, Sobic.001G467800, Sobic.003G421100, Sobic.006G149300, Sobic.007G151400, Sobic.007G224700	SOBIC.001G004500, SOBIC.001G012300, SOBIC.001G127700, SOBIC.001G215600, SOBIC.001G467800, SOBIC.003G421100, SOBIC.006G149300, SOBIC.007G151400, SOBIC.007G224700
GO:0000003	reproduction	263	40	28.7	0.01888	0.4919	P	Sobic.001G081100, Sobic.001G155600, Sobic.001G207600, Sobic.001G230300, Sobic.001G300400, Sobic.001G300500, Sobic.001G300700, Sobic.001G498100, Sobic.001G540900, Sobic.001G542200, Sobic.002G054400, Sobic.002G074500, Sobic.002G124400, Sobic.002G124500, Sobic.002G351100, Sobic.003G118100, Sobic.003G250700, Sobic.003G274000, Sobic.003G423700, Sobic.004G010000, Sobic.004G053900, Sobic.004G095200, Sob…	SOBIC.001G081100, SOBIC.001G155600, SOBIC.001G207600, SOBIC.001G230300, SOBIC.001G300400, SOBIC.001G300500, SOBIC.001G300700, SOBIC.001G498100, SOBIC.001G540900, SOBIC.001G542200, SOBIC.002G054400, SOBIC.002G074500, SOBIC.002G124400, SOBIC.002G124500, SOBIC.002G351100, SOBIC.003G118100, SOBIC.003G250700, SOBIC.003G274000, SOBIC.003G423700, SOBIC.004G010000, SOBIC.004G053900, SOBIC.004G095200, SOB…
GO:0010212	response to ionizing radiation	32	8	3.49	0.019	0.4926	P	Sobic.002G351100, Sobic.002G420000, Sobic.003G328500, Sobic.004G307900, Sobic.006G240300, Sobic.009G024800, Sobic.009G192700, Sobic.010G191000	SOBIC.002G351100, SOBIC.002G420000, SOBIC.003G328500, SOBIC.004G307900, SOBIC.006G240300, SOBIC.009G024800, SOBIC.009G192700, SOBIC.010G191000
GO:0051726	regulation of cell cycle	113	20	12.33	0.01978	0.504	P	Sobic.001G078600, Sobic.001G295000, Sobic.001G377700, Sobic.002G227100, Sobic.003G008700, Sobic.003G034600, Sobic.003G387600, Sobic.004G032900, Sobic.004G077100, Sobic.004G095200, Sobic.004G271300, Sobic.006G126700, Sobic.006G144700, Sobic.007G184001, Sobic.007G187700, Sobic.007G207700, Sobic.008G020500, Sobic.009G192700, Sobic.010G215300, Sobic.010G260800	SOBIC.001G078600, SOBIC.001G295000, SOBIC.001G377700, SOBIC.002G227100, SOBIC.003G008700, SOBIC.003G034600, SOBIC.003G387600, SOBIC.004G032900, SOBIC.004G077100, SOBIC.004G095200, SOBIC.004G271300, SOBIC.006G126700, SOBIC.006G144700, SOBIC.007G184001, SOBIC.007G187700, SOBIC.007G207700, SOBIC.008G020500, SOBIC.009G192700, SOBIC.010G215300, SOBIC.010G260800
GO:0000727	double-strand break repair via break-induced replication	6	3	0.65	0.02012	0.504	P	Sobic.001G295400, Sobic.008G020500, Sobic.009G038800	SOBIC.001G295400, SOBIC.008G020500, SOBIC.009G038800
GO:0001676	long-chain fatty acid metabolic process	6	3	0.65	0.02012	0.504	P	Sobic.002G175400, Sobic.005G156100, Sobic.006G248300	SOBIC.002G175400, SOBIC.005G156100, SOBIC.006G248300
GO:0007349	cellularization	6	3	0.65	0.02012	0.504	P	Sobic.003G118100, Sobic.003G423600, Sobic.010G008900	SOBIC.003G118100, SOBIC.003G423600, SOBIC.010G008900
GO:0030002	cellular anion homeostasis	6	3	0.65	0.02012	0.504	P	Sobic.004G157300, Sobic.007G105500, Sobic.007G190700	SOBIC.004G157300, SOBIC.007G105500, SOBIC.007G190700
GO:0030320	cellular monovalent inorganic anion homeostasis	6	3	0.65	0.02012	0.504	P	Sobic.004G157300, Sobic.007G105500, Sobic.007G190700	SOBIC.004G157300, SOBIC.007G105500, SOBIC.007G190700
GO:0071480	cellular response to gamma radiation	6	3	0.65	0.02012	0.504	P	Sobic.002G420000, Sobic.004G307900, Sobic.009G192700	SOBIC.002G420000, SOBIC.004G307900, SOBIC.009G192700
GO:0008643	carbohydrate transport	143	24	15.6	0.02117	0.5277	P	Sobic.001G505100, Sobic.002G073600, Sobic.002G124700, Sobic.002G125700, Sobic.002G322000, Sobic.003G015200, Sobic.004G102200, Sobic.004G133500, Sobic.004G136600, Sobic.004G157100, Sobic.004G188701, Sobic.004G190500, Sobic.004G222000, Sobic.004G288700, Sobic.005G196000, Sobic.005G196700, Sobic.006G101900, Sobic.006G176700, Sobic.007G191200, Sobic.009G062500, Sobic.009G088200, Sobic.009G143500, Sob…	SOBIC.001G505100, SOBIC.002G073600, SOBIC.002G124700, SOBIC.002G125700, SOBIC.002G322000, SOBIC.003G015200, SOBIC.004G102200, SOBIC.004G133500, SOBIC.004G136600, SOBIC.004G157100, SOBIC.004G188701, SOBIC.004G190500, SOBIC.004G222000, SOBIC.004G288700, SOBIC.005G196000, SOBIC.005G196700, SOBIC.006G101900, SOBIC.006G176700, SOBIC.007G191200, SOBIC.009G062500, SOBIC.009G088200, SOBIC.009G143500, SOB…
GO:0048856	anatomical structure development	1442	181	157.36	0.02134	0.5294	P	Sobic.001G005300, Sobic.001G033300, Sobic.001G042500, Sobic.001G059600, Sobic.001G059900, Sobic.001G074000, Sobic.001G078200, Sobic.001G081100, Sobic.001G104500, Sobic.001G140400, Sobic.001G156500, Sobic.001G199400, Sobic.001G207600, Sobic.001G222700, Sobic.001G295400, Sobic.001G296000, Sobic.001G328500, Sobic.001G413700, Sobic.001G434600, Sobic.001G435500, Sobic.001G439000, Sobic.001G470100, Sob…	SOBIC.001G005300, SOBIC.001G033300, SOBIC.001G042500, SOBIC.001G059600, SOBIC.001G059900, SOBIC.001G074000, SOBIC.001G078200, SOBIC.001G081100, SOBIC.001G104500, SOBIC.001G140400, SOBIC.001G156500, SOBIC.001G199400, SOBIC.001G207600, SOBIC.001G222700, SOBIC.001G295400, SOBIC.001G296000, SOBIC.001G328500, SOBIC.001G413700, SOBIC.001G434600, SOBIC.001G435500, SOBIC.001G439000, SOBIC.001G470100, SOB…
GO:0019725	cellular homeostasis	345	50	37.65	0.0223	0.5506	P	Sobic.001G352200, Sobic.001G393300, Sobic.001G480700, Sobic.001G505100, Sobic.001G528300, Sobic.002G065000, Sobic.002G111400, Sobic.002G124700, Sobic.002G125700, Sobic.002G382500, Sobic.002G421600, Sobic.003G000400, Sobic.003G089300, Sobic.003G163500, Sobic.003G163700, Sobic.003G206700, Sobic.003G220500, Sobic.003G250600, Sobic.003G278700, Sobic.004G102200, Sobic.004G108400, Sobic.004G156900, Sob…	SOBIC.001G352200, SOBIC.001G393300, SOBIC.001G480700, SOBIC.001G505100, SOBIC.001G528300, SOBIC.002G065000, SOBIC.002G111400, SOBIC.002G124700, SOBIC.002G125700, SOBIC.002G382500, SOBIC.002G421600, SOBIC.003G000400, SOBIC.003G089300, SOBIC.003G163500, SOBIC.003G163700, SOBIC.003G206700, SOBIC.003G220500, SOBIC.003G250600, SOBIC.003G278700, SOBIC.004G102200, SOBIC.004G108400, SOBIC.004G156900, SOB…
GO:0035265	organ growth	27	7	2.95	0.02272	0.5583	P	Sobic.002G284600, Sobic.002G284901, Sobic.002G285300, Sobic.002G285450, Sobic.002G285525, Sobic.002G285600, Sobic.007G175600	SOBIC.002G284600, SOBIC.002G284901, SOBIC.002G285300, SOBIC.002G285450, SOBIC.002G285525, SOBIC.002G285600, SOBIC.007G175600
GO:0097305	response to alcohol	371	53	40.49	0.02447	0.5965	P	Sobic.001G057600, Sobic.001G059900, Sobic.001G162700, Sobic.001G207600, Sobic.001G399400, Sobic.001G400900, Sobic.001G401000, Sobic.001G409700, Sobic.001G413700, Sobic.001G414200, Sobic.001G435500, Sobic.001G540900, Sobic.002G032500, Sobic.002G124700, Sobic.002G206400, Sobic.002G297300, Sobic.002G339200, Sobic.002G367100, Sobic.003G024400, Sobic.003G250700, Sobic.003G291000, Sobic.003G383900, Sob…	SOBIC.001G057600, SOBIC.001G059900, SOBIC.001G162700, SOBIC.001G207600, SOBIC.001G399400, SOBIC.001G400900, SOBIC.001G401000, SOBIC.001G409700, SOBIC.001G413700, SOBIC.001G414200, SOBIC.001G435500, SOBIC.001G540900, SOBIC.002G032500, SOBIC.002G124700, SOBIC.002G206400, SOBIC.002G297300, SOBIC.002G339200, SOBIC.002G367100, SOBIC.003G024400, SOBIC.003G250700, SOBIC.003G291000, SOBIC.003G383900, SOB…
GO:0009056	catabolic process	1578	196	172.2	0.02479	0.5965	P	Sobic.001G008600, Sobic.001G012300, Sobic.001G059900, Sobic.001G062600, Sobic.001G065800, Sobic.001G065900, Sobic.001G080200, Sobic.001G154700, Sobic.001G157700, Sobic.001G158200, Sobic.001G162900, Sobic.001G189000, Sobic.001G194900, Sobic.001G198500, Sobic.001G222700, Sobic.001G277000, Sobic.001G314000, Sobic.001G317800, Sobic.001G319200, Sobic.001G328100, Sobic.001G345400, Sobic.001G353000, Sob…	SOBIC.001G008600, SOBIC.001G012300, SOBIC.001G059900, SOBIC.001G062600, SOBIC.001G065800, SOBIC.001G065900, SOBIC.001G080200, SOBIC.001G154700, SOBIC.001G157700, SOBIC.001G158200, SOBIC.001G162900, SOBIC.001G189000, SOBIC.001G194900, SOBIC.001G198500, SOBIC.001G222700, SOBIC.001G277000, SOBIC.001G314000, SOBIC.001G317800, SOBIC.001G319200, SOBIC.001G328100, SOBIC.001G345400, SOBIC.001G353000, SOB…
GO:0009395	phospholipid catabolic process	11	4	1.2	0.02485	0.5965	P	Sobic.001G008600, Sobic.004G157300, Sobic.007G190700, Sobic.009G009000	SOBIC.001G008600, SOBIC.004G157300, SOBIC.007G190700, SOBIC.009G009000
GO:0009645	response to low light intensity stimulus	11	4	1.2	0.02485	0.5965	P	Sobic.002G352100, Sobic.004G056900, Sobic.007G136900, Sobic.010G189300	SOBIC.002G352100, SOBIC.004G056900, SOBIC.007G136900, SOBIC.010G189300
GO:0010389	regulation of G2/M transition of mitotic cell cycle	11	4	1.2	0.02485	0.5965	P	Sobic.001G377700, Sobic.007G207700, Sobic.010G215300, Sobic.010G260800	SOBIC.001G377700, SOBIC.007G207700, SOBIC.010G215300, SOBIC.010G260800
GO:0010033	response to organic substance	1107	141	120.8	0.02603	0.622	P	Sobic.001G005300, Sobic.001G017100, Sobic.001G056100, Sobic.001G057600, Sobic.001G059900, Sobic.001G144900, Sobic.001G156500, Sobic.001G161500, Sobic.001G162700, Sobic.001G206200, Sobic.001G207600, Sobic.001G214000, Sobic.001G344500, Sobic.001G399400, Sobic.001G400900, Sobic.001G401000, Sobic.001G409700, Sobic.001G413700, Sobic.001G414200, Sobic.001G435500, Sobic.001G470100, Sobic.001G488900, Sob…	SOBIC.001G005300, SOBIC.001G017100, SOBIC.001G056100, SOBIC.001G057600, SOBIC.001G059900, SOBIC.001G144900, SOBIC.001G156500, SOBIC.001G161500, SOBIC.001G162700, SOBIC.001G206200, SOBIC.001G207600, SOBIC.001G214000, SOBIC.001G344500, SOBIC.001G399400, SOBIC.001G400900, SOBIC.001G401000, SOBIC.001G409700, SOBIC.001G413700, SOBIC.001G414200, SOBIC.001G435500, SOBIC.001G470100, SOBIC.001G488900, SOB…
GO:0044707	single-multicellular organism process	1520	189	165.87	0.02626	0.6246	P	Sobic.001G005300, Sobic.001G042500, Sobic.001G059600, Sobic.001G059900, Sobic.001G068500, Sobic.001G068600, Sobic.001G074000, Sobic.001G078200, Sobic.001G081100, Sobic.001G104500, Sobic.001G140400, Sobic.001G154700, Sobic.001G156500, Sobic.001G207600, Sobic.001G222700, Sobic.001G328500, Sobic.001G409700, Sobic.001G413700, Sobic.001G423633, Sobic.001G434600, Sobic.001G435500, Sobic.001G439000, Sob…	SOBIC.001G005300, SOBIC.001G042500, SOBIC.001G059600, SOBIC.001G059900, SOBIC.001G068500, SOBIC.001G068600, SOBIC.001G074000, SOBIC.001G078200, SOBIC.001G081100, SOBIC.001G104500, SOBIC.001G140400, SOBIC.001G154700, SOBIC.001G156500, SOBIC.001G207600, SOBIC.001G222700, SOBIC.001G328500, SOBIC.001G409700, SOBIC.001G413700, SOBIC.001G423633, SOBIC.001G434600, SOBIC.001G435500, SOBIC.001G439000, SOB…
GO:0044724	single-organism carbohydrate catabolic process	88	16	9.6	0.02758	0.653	P	Sobic.002G054400, Sobic.003G142100, Sobic.003G352300, Sobic.004G233700, Sobic.004G261800, Sobic.004G309000, Sobic.005G021000, Sobic.005G110457, Sobic.005G110460, Sobic.006G235600, Sobic.007G139500, Sobic.008G053200, Sobic.009G069800, Sobic.010G026925, Sobic.010G090100, Sobic.010G168800	SOBIC.002G054400, SOBIC.003G142100, SOBIC.003G352300, SOBIC.004G233700, SOBIC.004G261800, SOBIC.004G309000, SOBIC.005G021000, SOBIC.005G110457, SOBIC.005G110460, SOBIC.006G235600, SOBIC.007G139500, SOBIC.008G053200, SOBIC.009G069800, SOBIC.010G026925, SOBIC.010G090100, SOBIC.010G168800
GO:0033609	oxalate metabolic process	47	10	5.13	0.02796	0.659	P	Sobic.003G112200, Sobic.003G136200, Sobic.003G427700, Sobic.003G427900, Sobic.004G165300, Sobic.005G139600, Sobic.006G018100, Sobic.007G151200, Sobic.009G059100, Sobic.009G072800	SOBIC.003G112200, SOBIC.003G136200, SOBIC.003G427700, SOBIC.003G427900, SOBIC.004G165300, SOBIC.005G139600, SOBIC.006G018100, SOBIC.007G151200, SOBIC.009G059100, SOBIC.009G072800
GO:0051239	regulation of multicellular organismal process	350	50	38.19	0.02821	0.6618	P	Sobic.001G074000, Sobic.001G104500, Sobic.001G409700, Sobic.001G413700, Sobic.001G435500, Sobic.001G470100, Sobic.002G050700, Sobic.002G112300, Sobic.002G188700, Sobic.002G206400, Sobic.002G273300, Sobic.002G284100, Sobic.002G284600, Sobic.002G284901, Sobic.002G285300, Sobic.002G285450, Sobic.002G285525, Sobic.002G285600, Sobic.003G112200, Sobic.003G136200, Sobic.003G239100, Sobic.003G339600, Sob…	SOBIC.001G074000, SOBIC.001G104500, SOBIC.001G409700, SOBIC.001G413700, SOBIC.001G435500, SOBIC.001G470100, SOBIC.002G050700, SOBIC.002G112300, SOBIC.002G188700, SOBIC.002G206400, SOBIC.002G273300, SOBIC.002G284100, SOBIC.002G284600, SOBIC.002G284901, SOBIC.002G285300, SOBIC.002G285450, SOBIC.002G285525, SOBIC.002G285600, SOBIC.003G112200, SOBIC.003G136200, SOBIC.003G239100, SOBIC.003G339600, SOB…
GO:0000911	cytokinesis by cell plate formation	41	9	4.47	0.02998	0.6938	P	Sobic.003G118100, Sobic.003G260700, Sobic.003G294500, Sobic.003G423600, Sobic.004G095200, Sobic.006G035600, Sobic.008G148000, Sobic.010G008900, Sobic.010G129700	SOBIC.003G118100, SOBIC.003G260700, SOBIC.003G294500, SOBIC.003G423600, SOBIC.004G095200, SOBIC.006G035600, SOBIC.008G148000, SOBIC.010G008900, SOBIC.010G129700
GO:0007062	sister chromatid cohesion	17	5	1.86	0.03104	0.6938	P	Sobic.001G427400, Sobic.002G074500, Sobic.002G162300, Sobic.004G095200, Sobic.006G136000	SOBIC.001G427400, SOBIC.002G074500, SOBIC.002G162300, SOBIC.004G095200, SOBIC.006G136000
GO:0043467	regulation of generation of precursor metabolites and energy	17	5	1.86	0.03104	0.6938	P	Sobic.003G173116, Sobic.005G021000, Sobic.005G074400, Sobic.009G219100, Sobic.010G092900	SOBIC.003G173116, SOBIC.005G021000, SOBIC.005G074400, SOBIC.009G219100, SOBIC.010G092900
GO:2001252	positive regulation of chromosome organization	17	5	1.86	0.03104	0.6938	P	Sobic.002G021200, Sobic.003G211200, Sobic.004G095200, Sobic.006G144700, Sobic.009G192700	SOBIC.002G021200, SOBIC.003G211200, SOBIC.004G095200, SOBIC.006G144700, SOBIC.009G192700
GO:0000271	polysaccharide biosynthetic process	171	27	18.66	0.03124	0.6938	P	Sobic.001G038400, Sobic.001G138200, Sobic.001G224300, Sobic.001G239500, Sobic.002G094600, Sobic.002G116000, Sobic.002G237900, Sobic.002G334100, Sobic.002G368600, Sobic.002G430700, Sobic.003G282600, Sobic.004G047600, Sobic.004G124800, Sobic.004G231300, Sobic.004G238600, Sobic.004G256400, Sobic.004G315000, Sobic.005G004900, Sobic.005G122800, Sobic.006G080800, Sobic.006G186200, Sobic.006G221000, Sob…	SOBIC.001G038400, SOBIC.001G138200, SOBIC.001G224300, SOBIC.001G239500, SOBIC.002G094600, SOBIC.002G116000, SOBIC.002G237900, SOBIC.002G334100, SOBIC.002G368600, SOBIC.002G430700, SOBIC.003G282600, SOBIC.004G047600, SOBIC.004G124800, SOBIC.004G231300, SOBIC.004G238600, SOBIC.004G256400, SOBIC.004G315000, SOBIC.005G004900, SOBIC.005G122800, SOBIC.006G080800, SOBIC.006G186200, SOBIC.006G221000, SOB…
GO:0000281	mitotic cytokinesis	48	10	5.24	0.03198	0.6938	P	Sobic.003G118100, Sobic.003G260700, Sobic.003G294500, Sobic.003G423600, Sobic.004G095200, Sobic.006G035600, Sobic.006G214000, Sobic.008G148000, Sobic.010G008900, Sobic.010G129700	SOBIC.003G118100, SOBIC.003G260700, SOBIC.003G294500, SOBIC.003G423600, SOBIC.004G095200, SOBIC.006G035600, SOBIC.006G214000, SOBIC.008G148000, SOBIC.010G008900, SOBIC.010G129700
GO:0008216	spermidine metabolic process	7	3	0.76	0.03239	0.6938	P	Sobic.002G206700, Sobic.006G046500, Sobic.010G021800	SOBIC.002G206700, SOBIC.006G046500, SOBIC.010G021800
GO:0010196	nonphotochemical quenching	7	3	0.76	0.03239	0.6938	P	Sobic.001G393300, Sobic.005G087000, Sobic.006G264201	SOBIC.001G393300, SOBIC.005G087000, SOBIC.006G264201
GO:0035066	positive regulation of histone acetylation	7	3	0.76	0.03239	0.6938	P	Sobic.003G211200, Sobic.006G144700, Sobic.009G192700	SOBIC.003G211200, SOBIC.006G144700, SOBIC.009G192700
GO:1901985	positive regulation of protein acetylation	7	3	0.76	0.03239	0.6938	P	Sobic.003G211200, Sobic.006G144700, Sobic.009G192700	SOBIC.003G211200, SOBIC.006G144700, SOBIC.009G192700
GO:1990066	energy quenching	7	3	0.76	0.03239	0.6938	P	Sobic.001G393300, Sobic.005G087000, Sobic.006G264201	SOBIC.001G393300, SOBIC.005G087000, SOBIC.006G264201
GO:2000012	regulation of auxin polar transport	7	3	0.76	0.03239	0.6938	P	Sobic.002G221400, Sobic.002G284600, Sobic.003G301200	SOBIC.002G221400, SOBIC.002G284600, SOBIC.003G301200
GO:2000758	positive regulation of peptidyl-lysine acetylation	7	3	0.76	0.03239	0.6938	P	Sobic.003G211200, Sobic.006G144700, Sobic.009G192700	SOBIC.003G211200, SOBIC.006G144700, SOBIC.009G192700
GO:0009685	gibberellin metabolic process	23	6	2.51	0.03308	0.6938	P	Sobic.001G005300, Sobic.001G423633, Sobic.002G003100, Sobic.003G045900, Sobic.003G300800, Sobic.009G176400	SOBIC.001G005300, SOBIC.001G423633, SOBIC.002G003100, SOBIC.003G045900, SOBIC.003G300800, SOBIC.009G176400
GO:0001192	maintenance of transcriptional fidelity during DNA-templated transcription elongation	3	2	0.33	0.03311	0.6938	P	Sobic.006G017600, Sobic.009G165600	SOBIC.006G017600, SOBIC.009G165600
GO:0001193	maintenance of transcriptional fidelity during DNA-templated transcription elongation from RNA polymerase II promoter	3	2	0.33	0.03311	0.6938	P	Sobic.006G017600, Sobic.009G165600	SOBIC.006G017600, SOBIC.009G165600
GO:0006065	UDP-glucuronate biosynthetic process	3	2	0.33	0.03311	0.6938	P	Sobic.001G084100, Sobic.001G459800	SOBIC.001G084100, SOBIC.001G459800
GO:0006283	transcription-coupled nucleotide-excision repair	3	2	0.33	0.03311	0.6938	P	Sobic.006G017600, Sobic.009G165600	SOBIC.006G017600, SOBIC.009G165600
GO:0030643	cellular phosphate ion homeostasis	3	2	0.33	0.03311	0.6938	P	Sobic.004G157300, Sobic.007G190700	SOBIC.004G157300, SOBIC.007G190700
GO:0045717	negative regulation of fatty acid biosynthetic process	3	2	0.33	0.03311	0.6938	P	Sobic.006G144700, Sobic.009G192700	SOBIC.006G144700, SOBIC.009G192700
GO:0048871	multicellular organismal homeostasis	3	2	0.33	0.03311	0.6938	P	Sobic.006G097500, Sobic.006G186500	SOBIC.006G097500, SOBIC.006G186500
GO:0050878	regulation of body fluid levels	3	2	0.33	0.03311	0.6938	P	Sobic.006G097500, Sobic.006G186500	SOBIC.006G097500, SOBIC.006G186500
GO:0051196	regulation of coenzyme metabolic process	3	2	0.33	0.03311	0.6938	P	Sobic.005G021000, Sobic.010G090100	SOBIC.005G021000, SOBIC.010G090100
GO:0072502	cellular trivalent inorganic anion homeostasis	3	2	0.33	0.03311	0.6938	P	Sobic.004G157300, Sobic.007G190700	SOBIC.004G157300, SOBIC.007G190700
GO:1901348	positive regulation of secondary cell wall biogenesis	3	2	0.33	0.03311	0.6938	P	Sobic.006G160900, Sobic.008G112200	SOBIC.006G160900, SOBIC.008G112200
GO:1903340	positive regulation of cell wall organization or biogenesis	3	2	0.33	0.03311	0.6938	P	Sobic.006G160900, Sobic.008G112200	SOBIC.006G160900, SOBIC.008G112200
GO:0040008	regulation of growth	112	19	12.22	0.03378	0.6938	P	Sobic.001G074000, Sobic.002G206400, Sobic.002G284100, Sobic.002G284600, Sobic.002G284901, Sobic.002G285300, Sobic.002G285450, Sobic.002G285525, Sobic.002G285600, Sobic.004G128600, Sobic.004G237000, Sobic.005G110535, Sobic.007G175600, Sobic.007G187700, Sobic.008G041100, Sobic.008G119400, Sobic.009G259500, Sobic.010G077000, Sobic.010G211800	SOBIC.001G074000, SOBIC.002G206400, SOBIC.002G284100, SOBIC.002G284600, SOBIC.002G284901, SOBIC.002G285300, SOBIC.002G285450, SOBIC.002G285525, SOBIC.002G285600, SOBIC.004G128600, SOBIC.004G237000, SOBIC.005G110535, SOBIC.007G175600, SOBIC.007G187700, SOBIC.008G041100, SOBIC.008G119400, SOBIC.009G259500, SOBIC.010G077000, SOBIC.010G211800
GO:0048638	regulation of developmental growth	83	15	9.06	0.0338	0.6938	P	Sobic.001G074000, Sobic.002G284100, Sobic.002G284600, Sobic.002G284901, Sobic.002G285300, Sobic.002G285450, Sobic.002G285525, Sobic.002G285600, Sobic.004G128600, Sobic.004G237000, Sobic.005G110535, Sobic.007G175600, Sobic.008G041100, Sobic.009G259500, Sobic.010G211800	SOBIC.001G074000, SOBIC.002G284100, SOBIC.002G284600, SOBIC.002G284901, SOBIC.002G285300, SOBIC.002G285450, SOBIC.002G285525, SOBIC.002G285600, SOBIC.004G128600, SOBIC.004G237000, SOBIC.005G110535, SOBIC.007G175600, SOBIC.008G041100, SOBIC.009G259500, SOBIC.010G211800
GO:0009719	response to endogenous stimulus	938	120	102.36	0.03395	0.6938	P	Sobic.001G005300, Sobic.001G017100, Sobic.001G056100, Sobic.001G057600, Sobic.001G059900, Sobic.001G144900, Sobic.001G156500, Sobic.001G161500, Sobic.001G162700, Sobic.001G206200, Sobic.001G207600, Sobic.001G399400, Sobic.001G400900, Sobic.001G401000, Sobic.001G409700, Sobic.001G413700, Sobic.001G414200, Sobic.001G435500, Sobic.001G470100, Sobic.001G540900, Sobic.002G032500, Sobic.002G032700, Sob…	SOBIC.001G005300, SOBIC.001G017100, SOBIC.001G056100, SOBIC.001G057600, SOBIC.001G059900, SOBIC.001G144900, SOBIC.001G156500, SOBIC.001G161500, SOBIC.001G162700, SOBIC.001G206200, SOBIC.001G207600, SOBIC.001G399400, SOBIC.001G400900, SOBIC.001G401000, SOBIC.001G409700, SOBIC.001G413700, SOBIC.001G414200, SOBIC.001G435500, SOBIC.001G470100, SOBIC.001G540900, SOBIC.002G032500, SOBIC.002G032700, SOB…
GO:0009612	response to mechanical stimulus	12	4	1.31	0.03412	0.6938	P	Sobic.001G205000, Sobic.005G143100, Sobic.006G236800, Sobic.010G246400	SOBIC.001G205000, SOBIC.005G143100, SOBIC.006G236800, SOBIC.010G246400
GO:0051983	regulation of chromosome segregation	12	4	1.31	0.03412	0.6938	P	Sobic.004G077100, Sobic.004G095200, Sobic.006G126700, Sobic.007G184001	SOBIC.004G077100, SOBIC.004G095200, SOBIC.006G126700, SOBIC.007G184001
GO:0055083	monovalent inorganic anion homeostasis	12	4	1.31	0.03412	0.6938	P	Sobic.004G157300, Sobic.006G173000, Sobic.007G105500, Sobic.007G190700	SOBIC.004G157300, SOBIC.006G173000, SOBIC.007G105500, SOBIC.007G190700
GO:1902749	regulation of cell cycle G2/M phase transition	12	4	1.31	0.03412	0.6938	P	Sobic.001G377700, Sobic.007G207700, Sobic.010G215300, Sobic.010G260800	SOBIC.001G377700, SOBIC.007G207700, SOBIC.010G215300, SOBIC.010G260800
GO:2000762	regulation of phenylpropanoid metabolic process	12	4	1.31	0.03412	0.6938	P	Sobic.003G354900, Sobic.005G011300, Sobic.005G085600, Sobic.010G179800	SOBIC.003G354900, SOBIC.005G011300, SOBIC.005G085600, SOBIC.010G179800
GO:0009312	oligosaccharide biosynthetic process	42	9	4.58	0.03459	0.6952	P	Sobic.002G184600, Sobic.002G188500, Sobic.002G194700, Sobic.002G381400, Sobic.004G232900, Sobic.004G325900, Sobic.007G126100, Sobic.007G144300, Sobic.009G200200	SOBIC.002G184600, SOBIC.002G188500, SOBIC.002G194700, SOBIC.002G381400, SOBIC.004G232900, SOBIC.004G325900, SOBIC.007G126100, SOBIC.007G144300, SOBIC.009G200200
GO:0032506	cytokinetic process	42	9	4.58	0.03459	0.6952	P	Sobic.003G118100, Sobic.003G260700, Sobic.003G294500, Sobic.003G423600, Sobic.004G095200, Sobic.006G035600, Sobic.008G148000, Sobic.010G008900, Sobic.010G129700	SOBIC.003G118100, SOBIC.003G260700, SOBIC.003G294500, SOBIC.003G423600, SOBIC.004G095200, SOBIC.006G035600, SOBIC.008G148000, SOBIC.010G008900, SOBIC.010G129700
GO:1902410	mitotic cytokinetic process	42	9	4.58	0.03459	0.6952	P	Sobic.003G118100, Sobic.003G260700, Sobic.003G294500, Sobic.003G423600, Sobic.004G095200, Sobic.006G035600, Sobic.008G148000, Sobic.010G008900, Sobic.010G129700	SOBIC.003G118100, SOBIC.003G260700, SOBIC.003G294500, SOBIC.003G423600, SOBIC.004G095200, SOBIC.006G035600, SOBIC.008G148000, SOBIC.010G008900, SOBIC.010G129700
GO:0009826	unidimensional cell growth	158	25	17.24	0.03628	0.7259	P	Sobic.001G005300, Sobic.001G042500, Sobic.001G199400, Sobic.001G207600, Sobic.001G540900, Sobic.002G218100, Sobic.002G284100, Sobic.003G022400, Sobic.003G070600, Sobic.003G250700, Sobic.004G010000, Sobic.004G014100, Sobic.004G035800, Sobic.004G095200, Sobic.004G128600, Sobic.004G197600, Sobic.006G218900, Sobic.006G236600, Sobic.006G241700, Sobic.008G025600, Sobic.008G075200, Sobic.009G088900, Sob…	SOBIC.001G005300, SOBIC.001G042500, SOBIC.001G199400, SOBIC.001G207600, SOBIC.001G540900, SOBIC.002G218100, SOBIC.002G284100, SOBIC.003G022400, SOBIC.003G070600, SOBIC.003G250700, SOBIC.004G010000, SOBIC.004G014100, SOBIC.004G035800, SOBIC.004G095200, SOBIC.004G128600, SOBIC.004G197600, SOBIC.006G218900, SOBIC.006G236600, SOBIC.006G241700, SOBIC.008G025600, SOBIC.008G075200, SOBIC.009G088900, SOB…
GO:0061640	cytoskeleton-dependent cytokinesis	49	10	5.35	0.0364	0.7259	P	Sobic.003G118100, Sobic.003G260700, Sobic.003G294500, Sobic.003G423600, Sobic.004G095200, Sobic.006G035600, Sobic.006G214000, Sobic.008G148000, Sobic.010G008900, Sobic.010G129700	SOBIC.003G118100, SOBIC.003G260700, SOBIC.003G294500, SOBIC.003G423600, SOBIC.004G095200, SOBIC.006G035600, SOBIC.006G214000, SOBIC.008G148000, SOBIC.010G008900, SOBIC.010G129700
GO:0016052	carbohydrate catabolic process	189	29	20.62	0.03683	0.7306	P	Sobic.001G372100, Sobic.002G054400, Sobic.002G273500, Sobic.002G329400, Sobic.002G329500, Sobic.003G085900, Sobic.003G116100, Sobic.003G142100, Sobic.003G148400, Sobic.003G148500, Sobic.003G352300, Sobic.004G233700, Sobic.004G248100, Sobic.004G261800, Sobic.004G309000, Sobic.005G021000, Sobic.005G110457, Sobic.005G110460, Sobic.006G172000, Sobic.006G235600, Sobic.007G139500, Sobic.008G053200, Sob…	SOBIC.001G372100, SOBIC.002G054400, SOBIC.002G273500, SOBIC.002G329400, SOBIC.002G329500, SOBIC.003G085900, SOBIC.003G116100, SOBIC.003G142100, SOBIC.003G148400, SOBIC.003G148500, SOBIC.003G352300, SOBIC.004G233700, SOBIC.004G248100, SOBIC.004G261800, SOBIC.004G309000, SOBIC.005G021000, SOBIC.005G110457, SOBIC.005G110460, SOBIC.006G172000, SOBIC.006G235600, SOBIC.007G139500, SOBIC.008G053200, SOB…
GO:0015793	glycerol transport	36	8	3.93	0.03706	0.7306	P	Sobic.001G505100, Sobic.002G124700, Sobic.002G125700, Sobic.004G102200, Sobic.004G222000, Sobic.004G288700, Sobic.006G176700, Sobic.010G146100	SOBIC.001G505100, SOBIC.002G124700, SOBIC.002G125700, SOBIC.004G102200, SOBIC.004G222000, SOBIC.004G288700, SOBIC.006G176700, SOBIC.010G146100
GO:0031400	negative regulation of protein modification process	36	8	3.93	0.03706	0.7306	P	Sobic.001G414200, Sobic.002G021200, Sobic.002G227100, Sobic.004G077100, Sobic.006G116500, Sobic.006G126700, Sobic.006G144700, Sobic.009G192700	SOBIC.001G414200, SOBIC.002G021200, SOBIC.002G227100, SOBIC.004G077100, SOBIC.006G116500, SOBIC.006G126700, SOBIC.006G144700, SOBIC.009G192700
GO:0051321	meiotic cell cycle	106	18	11.57	0.03775	0.7402	P	Sobic.001G230300, Sobic.002G074500, Sobic.002G351100, Sobic.003G118100, Sobic.003G423700, Sobic.004G053900, Sobic.004G095200, Sobic.004G271300, Sobic.006G136000, Sobic.006G212400, Sobic.007G187700, Sobic.008G020500, Sobic.008G088878, Sobic.008G123400, Sobic.009G024800, Sobic.009G166400, Sobic.010G191000, Sobic.010G222900	SOBIC.001G230300, SOBIC.002G074500, SOBIC.002G351100, SOBIC.003G118100, SOBIC.003G423700, SOBIC.004G053900, SOBIC.004G095200, SOBIC.004G271300, SOBIC.006G136000, SOBIC.006G212400, SOBIC.007G187700, SOBIC.008G020500, SOBIC.008G088878, SOBIC.008G123400, SOBIC.009G024800, SOBIC.009G166400, SOBIC.010G191000, SOBIC.010G222900
GO:0051301	cell division	151	24	16.48	0.03783	0.7402	P	Sobic.001G078600, Sobic.002G050700, Sobic.003G034600, Sobic.003G118100, Sobic.003G260700, Sobic.003G294500, Sobic.003G361200, Sobic.003G423600, Sobic.004G077100, Sobic.004G095200, Sobic.004G156200, Sobic.004G321400, Sobic.005G047100, Sobic.006G035600, Sobic.006G126700, Sobic.006G214000, Sobic.007G038000, Sobic.007G184001, Sobic.007G187700, Sobic.008G148000, Sobic.009G200200, Sobic.010G008900, Sob…	SOBIC.001G078600, SOBIC.002G050700, SOBIC.003G034600, SOBIC.003G118100, SOBIC.003G260700, SOBIC.003G294500, SOBIC.003G361200, SOBIC.003G423600, SOBIC.004G077100, SOBIC.004G095200, SOBIC.004G156200, SOBIC.004G321400, SOBIC.005G047100, SOBIC.006G035600, SOBIC.006G126700, SOBIC.006G214000, SOBIC.007G038000, SOBIC.007G184001, SOBIC.007G187700, SOBIC.008G148000, SOBIC.009G200200, SOBIC.010G008900, SOB…
GO:0016053	organic acid biosynthetic process	398	55	43.43	0.03892	0.7558	P	Sobic.001G005300, Sobic.001G012300, Sobic.001G069700, Sobic.001G084100, Sobic.001G213300, Sobic.001G221900, Sobic.001G222700, Sobic.001G247700, Sobic.001G399400, Sobic.001G406800, Sobic.001G423633, Sobic.001G453100, Sobic.001G459800, Sobic.001G495500, Sobic.002G101400, Sobic.002G111500, Sobic.002G175400, Sobic.002G179700, Sobic.002G206400, Sobic.002G256100, Sobic.002G256900, Sobic.002G374600, Sob…	SOBIC.001G005300, SOBIC.001G012300, SOBIC.001G069700, SOBIC.001G084100, SOBIC.001G213300, SOBIC.001G221900, SOBIC.001G222700, SOBIC.001G247700, SOBIC.001G399400, SOBIC.001G406800, SOBIC.001G423633, SOBIC.001G453100, SOBIC.001G459800, SOBIC.001G495500, SOBIC.002G101400, SOBIC.002G111500, SOBIC.002G175400, SOBIC.002G179700, SOBIC.002G206400, SOBIC.002G256100, SOBIC.002G256900, SOBIC.002G374600, SOB…
GO:0046394	carboxylic acid biosynthetic process	398	55	43.43	0.03892	0.7558	P	Sobic.001G005300, Sobic.001G012300, Sobic.001G069700, Sobic.001G084100, Sobic.001G213300, Sobic.001G221900, Sobic.001G222700, Sobic.001G247700, Sobic.001G399400, Sobic.001G406800, Sobic.001G423633, Sobic.001G453100, Sobic.001G459800, Sobic.001G495500, Sobic.002G101400, Sobic.002G111500, Sobic.002G175400, Sobic.002G179700, Sobic.002G206400, Sobic.002G256100, Sobic.002G256900, Sobic.002G374600, Sob…	SOBIC.001G005300, SOBIC.001G012300, SOBIC.001G069700, SOBIC.001G084100, SOBIC.001G213300, SOBIC.001G221900, SOBIC.001G222700, SOBIC.001G247700, SOBIC.001G399400, SOBIC.001G406800, SOBIC.001G423633, SOBIC.001G453100, SOBIC.001G459800, SOBIC.001G495500, SOBIC.002G101400, SOBIC.002G111500, SOBIC.002G175400, SOBIC.002G179700, SOBIC.002G206400, SOBIC.002G256100, SOBIC.002G256900, SOBIC.002G374600, SOB…
GO:0002229	defense response to oomycetes	18	5	1.96	0.03922	0.756	P	Sobic.001G012300, Sobic.001G399400, Sobic.003G430900, Sobic.006G190100, Sobic.010G119300	SOBIC.001G012300, SOBIC.001G399400, SOBIC.003G430900, SOBIC.006G190100, SOBIC.010G119300
GO:0042335	cuticle development	18	5	1.96	0.03922	0.756	P	Sobic.001G222700, Sobic.003G045700, Sobic.004G343700, Sobic.009G178500, Sobic.010G043000	SOBIC.001G222700, SOBIC.003G045700, SOBIC.004G343700, SOBIC.009G178500, SOBIC.010G043000
GO:0005996	monosaccharide metabolic process	277	40	30.23	0.03953	0.7562	P	Sobic.001G012400, Sobic.001G030900, Sobic.001G084300, Sobic.001G084400, Sobic.001G519800, Sobic.002G085100, Sobic.002G085300, Sobic.002G173900, Sobic.002G256100, Sobic.002G265400, Sobic.002G311900, Sobic.002G379700, Sobic.004G087200, Sobic.004G205100, Sobic.004G224400, Sobic.004G229800, Sobic.004G230800, Sobic.005G032000, Sobic.005G087400, Sobic.006G097800, Sobic.006G105000, Sobic.006G105200, Sob…	SOBIC.001G012400, SOBIC.001G030900, SOBIC.001G084300, SOBIC.001G084400, SOBIC.001G519800, SOBIC.002G085100, SOBIC.002G085300, SOBIC.002G173900, SOBIC.002G256100, SOBIC.002G265400, SOBIC.002G311900, SOBIC.002G379700, SOBIC.004G087200, SOBIC.004G205100, SOBIC.004G224400, SOBIC.004G229800, SOBIC.004G230800, SOBIC.005G032000, SOBIC.005G087400, SOBIC.006G097800, SOBIC.006G105000, SOBIC.006G105200, SOB…
GO:0000272	polysaccharide catabolic process	114	19	12.44	0.03961	0.7562	P	Sobic.001G372100, Sobic.002G273500, Sobic.002G329400, Sobic.002G329500, Sobic.003G085900, Sobic.003G116100, Sobic.003G142100, Sobic.003G148400, Sobic.003G148500, Sobic.004G233700, Sobic.004G248100, Sobic.004G309000, Sobic.005G110457, Sobic.005G110460, Sobic.006G172000, Sobic.006G235600, Sobic.009G203200, Sobic.010G020100, Sobic.010G106100	SOBIC.001G372100, SOBIC.002G273500, SOBIC.002G329400, SOBIC.002G329500, SOBIC.003G085900, SOBIC.003G116100, SOBIC.003G142100, SOBIC.003G148400, SOBIC.003G148500, SOBIC.004G233700, SOBIC.004G248100, SOBIC.004G309000, SOBIC.005G110457, SOBIC.005G110460, SOBIC.006G172000, SOBIC.006G235600, SOBIC.009G203200, SOBIC.010G020100, SOBIC.010G106100
GO:0007346	regulation of mitotic cell cycle	43	9	4.69	0.03967	0.7562	P	Sobic.001G377700, Sobic.004G077100, Sobic.004G271300, Sobic.006G126700, Sobic.007G184001, Sobic.007G207700, Sobic.008G020500, Sobic.010G215300, Sobic.010G260800	SOBIC.001G377700, SOBIC.004G077100, SOBIC.004G271300, SOBIC.006G126700, SOBIC.007G184001, SOBIC.007G207700, SOBIC.008G020500, SOBIC.010G215300, SOBIC.010G260800
GO:0051304	chromosome separation	24	6	2.62	0.04016	0.7585	P	Sobic.004G077100, Sobic.004G095200, Sobic.004G271300, Sobic.006G126700, Sobic.007G184001, Sobic.008G123400	SOBIC.004G077100, SOBIC.004G095200, SOBIC.004G271300, SOBIC.006G126700, SOBIC.007G184001, SOBIC.008G123400
GO:0055081	anion homeostasis	24	6	2.62	0.04016	0.7585	P	Sobic.001G261408, Sobic.004G157300, Sobic.004G311000, Sobic.006G173000, Sobic.007G105500, Sobic.007G190700	SOBIC.001G261408, SOBIC.004G157300, SOBIC.004G311000, SOBIC.006G173000, SOBIC.007G105500, SOBIC.007G190700
GO:0032501	multicellular organismal process	1653	202	180.38	0.04023	0.7585	P	Sobic.001G005300, Sobic.001G042500, Sobic.001G059600, Sobic.001G059900, Sobic.001G068500, Sobic.001G068600, Sobic.001G074000, Sobic.001G078200, Sobic.001G081100, Sobic.001G104500, Sobic.001G140400, Sobic.001G154700, Sobic.001G156500, Sobic.001G207600, Sobic.001G222700, Sobic.001G328500, Sobic.001G409700, Sobic.001G413700, Sobic.001G423633, Sobic.001G434600, Sobic.001G435500, Sobic.001G439000, Sob…	SOBIC.001G005300, SOBIC.001G042500, SOBIC.001G059600, SOBIC.001G059900, SOBIC.001G068500, SOBIC.001G068600, SOBIC.001G074000, SOBIC.001G078200, SOBIC.001G081100, SOBIC.001G104500, SOBIC.001G140400, SOBIC.001G154700, SOBIC.001G156500, SOBIC.001G207600, SOBIC.001G222700, SOBIC.001G328500, SOBIC.001G409700, SOBIC.001G413700, SOBIC.001G423633, SOBIC.001G434600, SOBIC.001G435500, SOBIC.001G439000, SOB…
GO:0050793	regulation of developmental process	399	55	43.54	0.04052	0.7596	P	Sobic.001G074000, Sobic.001G104500, Sobic.001G295400, Sobic.001G409700, Sobic.001G413700, Sobic.001G435500, Sobic.001G470100, Sobic.002G050700, Sobic.002G112300, Sobic.002G188700, Sobic.002G206400, Sobic.002G273300, Sobic.002G284100, Sobic.002G284600, Sobic.002G284901, Sobic.002G285300, Sobic.002G285450, Sobic.002G285525, Sobic.002G285600, Sobic.002G343600, Sobic.003G018700, Sobic.003G112200, Sob…	SOBIC.001G074000, SOBIC.001G104500, SOBIC.001G295400, SOBIC.001G409700, SOBIC.001G413700, SOBIC.001G435500, SOBIC.001G470100, SOBIC.002G050700, SOBIC.002G112300, SOBIC.002G188700, SOBIC.002G206400, SOBIC.002G273300, SOBIC.002G284100, SOBIC.002G284600, SOBIC.002G284901, SOBIC.002G285300, SOBIC.002G285450, SOBIC.002G285525, SOBIC.002G285600, SOBIC.002G343600, SOBIC.003G018700, SOBIC.003G112200, SOB…
GO:0030154	cell differentiation	342	48	37.32	0.04058	0.7596	P	Sobic.001G042500, Sobic.001G062700, Sobic.001G074000, Sobic.001G140400, Sobic.001G156500, Sobic.001G207600, Sobic.001G296000, Sobic.001G299600, Sobic.001G540900, Sobic.002G025300, Sobic.002G218100, Sobic.002G284100, Sobic.003G018700, Sobic.003G022400, Sobic.003G070600, Sobic.003G084400, Sobic.003G250700, Sobic.003G339600, Sobic.003G387600, Sobic.004G010000, Sobic.004G011700, Sobic.004G014100, Sob…	SOBIC.001G042500, SOBIC.001G062700, SOBIC.001G074000, SOBIC.001G140400, SOBIC.001G156500, SOBIC.001G207600, SOBIC.001G296000, SOBIC.001G299600, SOBIC.001G540900, SOBIC.002G025300, SOBIC.002G218100, SOBIC.002G284100, SOBIC.003G018700, SOBIC.003G022400, SOBIC.003G070600, SOBIC.003G084400, SOBIC.003G250700, SOBIC.003G339600, SOBIC.003G387600, SOBIC.004G010000, SOBIC.004G011700, SOBIC.004G014100, SOB…
GO:1903046	meiotic cell cycle process	85	15	9.28	0.04074	0.7598	P	Sobic.001G230300, Sobic.002G074500, Sobic.002G351100, Sobic.003G423700, Sobic.004G053900, Sobic.004G095200, Sobic.004G271300, Sobic.006G136000, Sobic.007G187700, Sobic.008G020500, Sobic.008G123400, Sobic.009G024800, Sobic.009G166400, Sobic.010G191000, Sobic.010G222900	SOBIC.001G230300, SOBIC.002G074500, SOBIC.002G351100, SOBIC.003G423700, SOBIC.004G053900, SOBIC.004G095200, SOBIC.004G271300, SOBIC.006G136000, SOBIC.007G187700, SOBIC.008G020500, SOBIC.008G123400, SOBIC.009G024800, SOBIC.009G166400, SOBIC.010G191000, SOBIC.010G222900
GO:0009644	response to high light intensity	50	10	5.46	0.04121	0.7631	P	Sobic.002G339200, Sobic.002G352100, Sobic.004G056900, Sobic.004G107500, Sobic.005G074400, Sobic.006G240300, Sobic.007G105500, Sobic.007G136900, Sobic.010G092900, Sobic.010G189300	SOBIC.002G339200, SOBIC.002G352100, SOBIC.004G056900, SOBIC.004G107500, SOBIC.005G074400, SOBIC.006G240300, SOBIC.007G105500, SOBIC.007G136900, SOBIC.010G092900, SOBIC.010G189300
GO:0009834	plant-type secondary cell wall biogenesis	50	10	5.46	0.04121	0.7631	P	Sobic.001G224300, Sobic.002G368300, Sobic.002G430700, Sobic.003G250700, Sobic.003G274000, Sobic.005G034500, Sobic.006G160900, Sobic.007G132600, Sobic.007G177100, Sobic.008G112200	SOBIC.001G224300, SOBIC.002G368300, SOBIC.002G430700, SOBIC.003G250700, SOBIC.003G274000, SOBIC.005G034500, SOBIC.006G160900, SOBIC.007G132600, SOBIC.007G177100, SOBIC.008G112200
GO:0000910	cytokinesis	64	12	6.98	0.04219	0.7759	P	Sobic.001G078600, Sobic.003G034600, Sobic.003G118100, Sobic.003G260700, Sobic.003G294500, Sobic.003G423600, Sobic.004G095200, Sobic.006G035600, Sobic.006G214000, Sobic.008G148000, Sobic.010G008900, Sobic.010G129700	SOBIC.001G078600, SOBIC.003G034600, SOBIC.003G118100, SOBIC.003G260700, SOBIC.003G294500, SOBIC.003G423600, SOBIC.004G095200, SOBIC.006G035600, SOBIC.006G214000, SOBIC.008G148000, SOBIC.010G008900, SOBIC.010G129700
GO:0048285	organelle fission	145	23	15.82	0.0422	0.7759	P	Sobic.001G013400, Sobic.001G230300, Sobic.002G074500, Sobic.002G162300, Sobic.002G351100, Sobic.002G390700, Sobic.003G179500, Sobic.003G260700, Sobic.003G423700, Sobic.004G053900, Sobic.004G077100, Sobic.004G095200, Sobic.004G271300, Sobic.006G126700, Sobic.006G136000, Sobic.007G097000, Sobic.007G184001, Sobic.007G187700, Sobic.008G123400, Sobic.009G024800, Sobic.009G166400, Sobic.009G184200, Sob…	SOBIC.001G013400, SOBIC.001G230300, SOBIC.002G074500, SOBIC.002G162300, SOBIC.002G351100, SOBIC.002G390700, SOBIC.003G179500, SOBIC.003G260700, SOBIC.003G423700, SOBIC.004G053900, SOBIC.004G077100, SOBIC.004G095200, SOBIC.004G271300, SOBIC.006G126700, SOBIC.006G136000, SOBIC.007G097000, SOBIC.007G184001, SOBIC.007G187700, SOBIC.008G123400, SOBIC.009G024800, SOBIC.009G166400, SOBIC.009G184200, SOB…
GO:0000904	cell morphogenesis involved in differentiation	138	22	15.06	0.044	0.8041	P	Sobic.001G042500, Sobic.001G156500, Sobic.001G207600, Sobic.001G296000, Sobic.001G540900, Sobic.002G284100, Sobic.003G022400, Sobic.003G070600, Sobic.003G084400, Sobic.003G250700, Sobic.004G010000, Sobic.004G014100, Sobic.004G035800, Sobic.004G197600, Sobic.004G313900, Sobic.006G116500, Sobic.007G136500, Sobic.007G165800, Sobic.007G187700, Sobic.008G075200, Sobic.010G089500, Sobic.010G232000	SOBIC.001G042500, SOBIC.001G156500, SOBIC.001G207600, SOBIC.001G296000, SOBIC.001G540900, SOBIC.002G284100, SOBIC.003G022400, SOBIC.003G070600, SOBIC.003G084400, SOBIC.003G250700, SOBIC.004G010000, SOBIC.004G014100, SOBIC.004G035800, SOBIC.004G197600, SOBIC.004G313900, SOBIC.006G116500, SOBIC.007G136500, SOBIC.007G165800, SOBIC.007G187700, SOBIC.008G075200, SOBIC.010G089500, SOBIC.010G232000
GO:0009416	response to light stimulus	418	57	45.61	0.04484	0.8041	P	Sobic.001G005300, Sobic.001G177000, Sobic.001G194900, Sobic.001G196300, Sobic.001G299600, Sobic.001G393300, Sobic.001G399400, Sobic.001G401000, Sobic.001G435500, Sobic.001G456500, Sobic.001G519800, Sobic.002G047400, Sobic.002G273300, Sobic.002G275100, Sobic.002G288300, Sobic.002G338000, Sobic.002G339200, Sobic.002G352100, Sobic.003G045900, Sobic.003G087900, Sobic.003G133700, Sobic.003G209900, Sob…	SOBIC.001G005300, SOBIC.001G177000, SOBIC.001G194900, SOBIC.001G196300, SOBIC.001G299600, SOBIC.001G393300, SOBIC.001G399400, SOBIC.001G401000, SOBIC.001G435500, SOBIC.001G456500, SOBIC.001G519800, SOBIC.002G047400, SOBIC.002G273300, SOBIC.002G275100, SOBIC.002G288300, SOBIC.002G338000, SOBIC.002G339200, SOBIC.002G352100, SOBIC.003G045900, SOBIC.003G087900, SOBIC.003G133700, SOBIC.003G209900, SOB…
GO:0001944	vasculature development	13	4	1.42	0.04513	0.8041	P	Sobic.004G008600, Sobic.007G038000, Sobic.009G036500, Sobic.010G077000	SOBIC.004G008600, SOBIC.007G038000, SOBIC.009G036500, SOBIC.010G077000
GO:0007050	cell cycle arrest	13	4	1.42	0.04513	0.8041	P	Sobic.002G227100, Sobic.004G032900, Sobic.006G144700, Sobic.009G192700	SOBIC.002G227100, SOBIC.004G032900, SOBIC.006G144700, SOBIC.009G192700
GO:0035065	regulation of histone acetylation	13	4	1.42	0.04513	0.8041	P	Sobic.002G021200, Sobic.003G211200, Sobic.006G144700, Sobic.009G192700	SOBIC.002G021200, SOBIC.003G211200, SOBIC.006G144700, SOBIC.009G192700
GO:0072358	cardiovascular system development	13	4	1.42	0.04513	0.8041	P	Sobic.004G008600, Sobic.007G038000, Sobic.009G036500, Sobic.010G077000	SOBIC.004G008600, SOBIC.007G038000, SOBIC.009G036500, SOBIC.010G077000
GO:0072359	circulatory system development	13	4	1.42	0.04513	0.8041	P	Sobic.004G008600, Sobic.007G038000, Sobic.009G036500, Sobic.010G077000	SOBIC.004G008600, SOBIC.007G038000, SOBIC.009G036500, SOBIC.010G077000
GO:1901983	regulation of protein acetylation	13	4	1.42	0.04513	0.8041	P	Sobic.002G021200, Sobic.003G211200, Sobic.006G144700, Sobic.009G192700	SOBIC.002G021200, SOBIC.003G211200, SOBIC.006G144700, SOBIC.009G192700
GO:2000756	regulation of peptidyl-lysine acetylation	13	4	1.42	0.04513	0.8041	P	Sobic.002G021200, Sobic.003G211200, Sobic.006G144700, Sobic.009G192700	SOBIC.002G021200, SOBIC.003G211200, SOBIC.006G144700, SOBIC.009G192700
GO:0060560	developmental growth involved in morphogenesis	177	27	19.32	0.04551	0.8069	P	Sobic.001G005300, Sobic.001G042500, Sobic.001G156500, Sobic.001G199400, Sobic.001G207600, Sobic.001G540900, Sobic.002G218100, Sobic.002G284100, Sobic.003G022400, Sobic.003G070600, Sobic.003G250700, Sobic.004G010000, Sobic.004G014100, Sobic.004G035800, Sobic.004G095200, Sobic.004G128600, Sobic.004G197600, Sobic.005G047100, Sobic.006G218900, Sobic.006G236600, Sobic.006G241700, Sobic.008G025600, Sob…	SOBIC.001G005300, SOBIC.001G042500, SOBIC.001G156500, SOBIC.001G199400, SOBIC.001G207600, SOBIC.001G540900, SOBIC.002G218100, SOBIC.002G284100, SOBIC.003G022400, SOBIC.003G070600, SOBIC.003G250700, SOBIC.004G010000, SOBIC.004G014100, SOBIC.004G035800, SOBIC.004G095200, SOBIC.004G128600, SOBIC.004G197600, SOBIC.005G047100, SOBIC.006G218900, SOBIC.006G236600, SOBIC.006G241700, SOBIC.008G025600, SOB…
GO:0016049	cell growth	240	35	26.19	0.0456	0.8069	P	Sobic.001G005300, Sobic.001G042500, Sobic.001G086000, Sobic.001G156500, Sobic.001G199400, Sobic.001G207600, Sobic.001G399900, Sobic.001G540900, Sobic.002G218100, Sobic.002G284100, Sobic.002G368300, Sobic.003G022400, Sobic.003G070600, Sobic.003G250700, Sobic.004G010000, Sobic.004G014100, Sobic.004G035800, Sobic.004G095200, Sobic.004G128600, Sobic.004G197600, Sobic.004G248100, Sobic.005G047100, Sob…	SOBIC.001G005300, SOBIC.001G042500, SOBIC.001G086000, SOBIC.001G156500, SOBIC.001G199400, SOBIC.001G207600, SOBIC.001G399900, SOBIC.001G540900, SOBIC.002G218100, SOBIC.002G284100, SOBIC.002G368300, SOBIC.003G022400, SOBIC.003G070600, SOBIC.003G250700, SOBIC.004G010000, SOBIC.004G014100, SOBIC.004G035800, SOBIC.004G095200, SOBIC.004G128600, SOBIC.004G197600, SOBIC.004G248100, SOBIC.005G047100, SOB…
GO:0010639	negative regulation of organelle organization	31	7	3.38	0.04591	0.8097	P	Sobic.002G021200, Sobic.003G290500, Sobic.004G077100, Sobic.004G128600, Sobic.006G126700, Sobic.006G144700, Sobic.009G192700	SOBIC.002G021200, SOBIC.003G290500, SOBIC.004G077100, SOBIC.004G128600, SOBIC.006G126700, SOBIC.006G144700, SOBIC.009G192700
GO:0030243	cellulose metabolic process	72	13	7.86	0.04632	0.8135	P	Sobic.001G224300, Sobic.002G094600, Sobic.002G237900, Sobic.002G273500, Sobic.002G334100, Sobic.002G368600, Sobic.003G148500, Sobic.004G197600, Sobic.004G248100, Sobic.004G315000, Sobic.006G080800, Sobic.008G125700, Sobic.010G106100	SOBIC.001G224300, SOBIC.002G094600, SOBIC.002G237900, SOBIC.002G273500, SOBIC.002G334100, SOBIC.002G368600, SOBIC.003G148500, SOBIC.004G197600, SOBIC.004G248100, SOBIC.004G315000, SOBIC.006G080800, SOBIC.008G125700, SOBIC.010G106100
GO:0031057	negative regulation of histone modification	8	3	0.87	0.0477	0.8135	P	Sobic.002G021200, Sobic.006G144700, Sobic.009G192700	SOBIC.002G021200, SOBIC.006G144700, SOBIC.009G192700
GO:0035067	negative regulation of histone acetylation	8	3	0.87	0.0477	0.8135	P	Sobic.002G021200, Sobic.006G144700, Sobic.009G192700	SOBIC.002G021200, SOBIC.006G144700, SOBIC.009G192700
GO:0046503	glycerolipid catabolic process	8	3	0.87	0.0477	0.8135	P	Sobic.003G239100, Sobic.004G157300, Sobic.007G190700	SOBIC.003G239100, SOBIC.004G157300, SOBIC.007G190700
GO:0055062	phosphate ion homeostasis	8	3	0.87	0.0477	0.8135	P	Sobic.004G157300, Sobic.006G173000, Sobic.007G190700	SOBIC.004G157300, SOBIC.006G173000, SOBIC.007G190700
GO:0072506	trivalent inorganic anion homeostasis	8	3	0.87	0.0477	0.8135	P	Sobic.004G157300, Sobic.006G173000, Sobic.007G190700	SOBIC.004G157300, SOBIC.006G173000, SOBIC.007G190700
GO:1901984	negative regulation of protein acetylation	8	3	0.87	0.0477	0.8135	P	Sobic.002G021200, Sobic.006G144700, Sobic.009G192700	SOBIC.002G021200, SOBIC.006G144700, SOBIC.009G192700
GO:2000757	negative regulation of peptidyl-lysine acetylation	8	3	0.87	0.0477	0.8135	P	Sobic.002G021200, Sobic.006G144700, Sobic.009G192700	SOBIC.002G021200, SOBIC.006G144700, SOBIC.009G192700
GO:0016101	diterpenoid metabolic process	25	6	2.73	0.04813	0.8135	P	Sobic.001G005300, Sobic.001G423633, Sobic.002G003100, Sobic.003G045900, Sobic.003G300800, Sobic.009G176400	SOBIC.001G005300, SOBIC.001G423633, SOBIC.002G003100, SOBIC.003G045900, SOBIC.003G300800, SOBIC.009G176400
GO:0090376	seed trichome differentiation	25	6	2.73	0.04813	0.8135	P	Sobic.001G207600, Sobic.001G540900, Sobic.003G250700, Sobic.004G010000, Sobic.007G177100, Sobic.010G089500	SOBIC.001G207600, SOBIC.001G540900, SOBIC.003G250700, SOBIC.004G010000, SOBIC.007G177100, SOBIC.010G089500
GO:0000075	cell cycle checkpoint	19	5	2.07	0.0486	0.8135	P	Sobic.001G377700, Sobic.004G032900, Sobic.004G077100, Sobic.004G271300, Sobic.006G126700	SOBIC.001G377700, SOBIC.004G032900, SOBIC.004G077100, SOBIC.004G271300, SOBIC.006G126700
GO:0002239	response to oomycetes	19	5	2.07	0.0486	0.8135	P	Sobic.001G012300, Sobic.001G399400, Sobic.003G430900, Sobic.006G190100, Sobic.010G119300	SOBIC.001G012300, SOBIC.001G399400, SOBIC.003G430900, SOBIC.006G190100, SOBIC.010G119300
GO:0043455	regulation of secondary metabolic process	19	5	2.07	0.0486	0.8135	P	Sobic.003G354900, Sobic.005G011300, Sobic.005G085600, Sobic.010G090100, Sobic.010G179800	SOBIC.003G354900, SOBIC.005G011300, SOBIC.005G085600, SOBIC.010G090100, SOBIC.010G179800
GO:0090378	seed trichome elongation	19	5	2.07	0.0486	0.8135	P	Sobic.001G207600, Sobic.001G540900, Sobic.003G250700, Sobic.004G010000, Sobic.010G089500	SOBIC.001G207600, SOBIC.001G540900, SOBIC.003G250700, SOBIC.004G010000, SOBIC.010G089500
GO:2001251	negative regulation of chromosome organization	19	5	2.07	0.0486	0.8135	P	Sobic.002G021200, Sobic.004G077100, Sobic.006G126700, Sobic.006G144700, Sobic.009G192700	SOBIC.002G021200, SOBIC.004G077100, SOBIC.006G126700, SOBIC.006G144700, SOBIC.009G192700
GO:0034219	carbohydrate transmembrane transport	87	15	9.49	0.04864	0.8135	P	Sobic.002G073600, Sobic.002G322000, Sobic.003G015200, Sobic.004G133500, Sobic.004G136600, Sobic.004G157100, Sobic.004G188701, Sobic.005G196000, Sobic.005G196700, Sobic.006G101900, Sobic.007G191200, Sobic.009G062500, Sobic.009G088200, Sobic.009G143500, Sobic.009G157800	SOBIC.002G073600, SOBIC.002G322000, SOBIC.003G015200, SOBIC.004G133500, SOBIC.004G136600, SOBIC.004G157100, SOBIC.004G188701, SOBIC.005G196000, SOBIC.005G196700, SOBIC.006G101900, SOBIC.007G191200, SOBIC.009G062500, SOBIC.009G088200, SOBIC.009G143500, SOBIC.009G157800
GO:0005576	extracellular region	634	160	68.88	9.1e-26	7.953e-23	C	Sobic.001G025500, Sobic.001G032100, Sobic.001G033300, Sobic.001G045800, Sobic.001G080200, Sobic.001G081100, Sobic.001G155600, Sobic.001G179400, Sobic.001G189000, Sobic.001G199400, Sobic.001G277000, Sobic.001G300400, Sobic.001G300500, Sobic.001G300700, Sobic.001G314000, Sobic.001G328100, Sobic.001G333400, Sobic.001G379300, Sobic.001G403100, Sobic.001G441700, Sobic.001G444400, Sobic.001G444500, Sob…	SOBIC.001G025500, SOBIC.001G032100, SOBIC.001G033300, SOBIC.001G045800, SOBIC.001G080200, SOBIC.001G081100, SOBIC.001G155600, SOBIC.001G179400, SOBIC.001G189000, SOBIC.001G199400, SOBIC.001G277000, SOBIC.001G300400, SOBIC.001G300500, SOBIC.001G300700, SOBIC.001G314000, SOBIC.001G328100, SOBIC.001G333400, SOBIC.001G379300, SOBIC.001G403100, SOBIC.001G441700, SOBIC.001G444400, SOBIC.001G444500, SOB…
GO:0005618	cell wall	513	124	55.73	1.9e-18	6.701e-16	C	Sobic.001G033300, Sobic.001G046400, Sobic.001G081100, Sobic.001G084100, Sobic.001G085200, Sobic.001G108400, Sobic.001G144900, Sobic.001G179400, Sobic.001G189000, Sobic.001G199400, Sobic.001G205000, Sobic.001G305100, Sobic.001G314000, Sobic.001G320000, Sobic.001G369800, Sobic.001G403200, Sobic.001G413700, Sobic.001G433200, Sobic.001G441700, Sobic.001G478100, Sobic.001G493900, Sobic.001G518700, Sob…	SOBIC.001G033300, SOBIC.001G046400, SOBIC.001G081100, SOBIC.001G084100, SOBIC.001G085200, SOBIC.001G108400, SOBIC.001G144900, SOBIC.001G179400, SOBIC.001G189000, SOBIC.001G199400, SOBIC.001G205000, SOBIC.001G305100, SOBIC.001G314000, SOBIC.001G320000, SOBIC.001G369800, SOBIC.001G403200, SOBIC.001G413700, SOBIC.001G433200, SOBIC.001G441700, SOBIC.001G478100, SOBIC.001G493900, SOBIC.001G518700, SOB…
GO:0030312	external encapsulating structure	514	124	55.84	2.3e-18	6.701e-16	C	Sobic.001G033300, Sobic.001G046400, Sobic.001G081100, Sobic.001G084100, Sobic.001G085200, Sobic.001G108400, Sobic.001G144900, Sobic.001G179400, Sobic.001G189000, Sobic.001G199400, Sobic.001G205000, Sobic.001G305100, Sobic.001G314000, Sobic.001G320000, Sobic.001G369800, Sobic.001G403200, Sobic.001G413700, Sobic.001G433200, Sobic.001G441700, Sobic.001G478100, Sobic.001G493900, Sobic.001G518700, Sob…	SOBIC.001G033300, SOBIC.001G046400, SOBIC.001G081100, SOBIC.001G084100, SOBIC.001G085200, SOBIC.001G108400, SOBIC.001G144900, SOBIC.001G179400, SOBIC.001G189000, SOBIC.001G199400, SOBIC.001G205000, SOBIC.001G305100, SOBIC.001G314000, SOBIC.001G320000, SOBIC.001G369800, SOBIC.001G403200, SOBIC.001G413700, SOBIC.001G433200, SOBIC.001G441700, SOBIC.001G478100, SOBIC.001G493900, SOBIC.001G518700, SOB…
GO:0031225	anchored component of membrane	176	61	19.12	2.5e-17	5.244e-15	C	Sobic.001G046800, Sobic.001G061900, Sobic.001G083500, Sobic.001G085200, Sobic.001G086000, Sobic.001G119200, Sobic.001G142200, Sobic.001G199400, Sobic.001G263500, Sobic.001G346200, Sobic.001G357900, Sobic.001G399900, Sobic.001G452900, Sobic.001G533200, Sobic.002G007200, Sobic.002G034301, Sobic.002G233500, Sobic.002G286700, Sobic.002G325200, Sobic.002G337600, Sobic.002G345800, Sobic.002G351700, Sob…	SOBIC.001G046800, SOBIC.001G061900, SOBIC.001G083500, SOBIC.001G085200, SOBIC.001G086000, SOBIC.001G119200, SOBIC.001G142200, SOBIC.001G199400, SOBIC.001G263500, SOBIC.001G346200, SOBIC.001G357900, SOBIC.001G399900, SOBIC.001G452900, SOBIC.001G533200, SOBIC.002G007200, SOBIC.002G034301, SOBIC.002G233500, SOBIC.002G286700, SOBIC.002G325200, SOBIC.002G337600, SOBIC.002G345800, SOBIC.002G351700, SOB…
GO:0046658	anchored component of plasma membrane	167	59	18.14	3e-17	5.244e-15	C	Sobic.001G046800, Sobic.001G061900, Sobic.001G083500, Sobic.001G085200, Sobic.001G119200, Sobic.001G142200, Sobic.001G199400, Sobic.001G263500, Sobic.001G346200, Sobic.001G357900, Sobic.001G399900, Sobic.001G452900, Sobic.001G533200, Sobic.002G007200, Sobic.002G034301, Sobic.002G233500, Sobic.002G286700, Sobic.002G325200, Sobic.002G337600, Sobic.002G345800, Sobic.002G351700, Sobic.003G229800, Sob…	SOBIC.001G046800, SOBIC.001G061900, SOBIC.001G083500, SOBIC.001G085200, SOBIC.001G119200, SOBIC.001G142200, SOBIC.001G199400, SOBIC.001G263500, SOBIC.001G346200, SOBIC.001G357900, SOBIC.001G399900, SOBIC.001G452900, SOBIC.001G533200, SOBIC.002G007200, SOBIC.002G034301, SOBIC.002G233500, SOBIC.002G286700, SOBIC.002G325200, SOBIC.002G337600, SOBIC.002G345800, SOBIC.002G351700, SOBIC.003G229800, SOB…
GO:0009505	plant-type cell wall	203	61	22.05	4.7e-14	6.846e-12	C	Sobic.001G033300, Sobic.001G081100, Sobic.001G085200, Sobic.001G108400, Sobic.001G144900, Sobic.001G189000, Sobic.001G199400, Sobic.001G305100, Sobic.001G314000, Sobic.001G369800, Sobic.001G403200, Sobic.001G413700, Sobic.001G478100, Sobic.001G518700, Sobic.002G003200, Sobic.002G003700, Sobic.002G403000, Sobic.003G085900, Sobic.003G127100, Sobic.003G142100, Sobic.003G151900, Sobic.003G152000, Sob…	SOBIC.001G033300, SOBIC.001G081100, SOBIC.001G085200, SOBIC.001G108400, SOBIC.001G144900, SOBIC.001G189000, SOBIC.001G199400, SOBIC.001G305100, SOBIC.001G314000, SOBIC.001G369800, SOBIC.001G403200, SOBIC.001G413700, SOBIC.001G478100, SOBIC.001G518700, SOBIC.002G003200, SOBIC.002G003700, SOBIC.002G403000, SOBIC.003G085900, SOBIC.003G127100, SOBIC.003G142100, SOBIC.003G151900, SOBIC.003G152000, SOB…
GO:0009522	photosystem I	23	16	2.5	4.1e-11	4.916e-09	C	Sobic.001G070500, Sobic.001G102800, Sobic.001G177000, Sobic.002G033900, Sobic.002G119500, Sobic.002G288300, Sobic.002G297300, Sobic.002G338000, Sobic.002G339200, Sobic.003G209900, Sobic.004G056900, Sobic.005G087000, Sobic.006G073500, Sobic.006G264201, Sobic.008G063500, Sobic.009G229700	SOBIC.001G070500, SOBIC.001G102800, SOBIC.001G177000, SOBIC.002G033900, SOBIC.002G119500, SOBIC.002G288300, SOBIC.002G297300, SOBIC.002G338000, SOBIC.002G339200, SOBIC.003G209900, SOBIC.004G056900, SOBIC.005G087000, SOBIC.006G073500, SOBIC.006G264201, SOBIC.008G063500, SOBIC.009G229700
GO:0005871	kinesin complex	39	21	4.24	4.5e-11	4.916e-09	C	Sobic.001G074100, Sobic.001G088400, Sobic.001G177900, Sobic.001G534000, Sobic.002G004100, Sobic.002G204400, Sobic.003G043900, Sobic.003G212800, Sobic.003G292700, Sobic.004G241300, Sobic.004G339500, Sobic.005G000500, Sobic.005G144600, Sobic.006G035600, Sobic.007G168900, Sobic.008G000800, Sobic.008G123000, Sobic.008G171900, Sobic.009G129400, Sobic.009G163100, Sobic.010G008900	SOBIC.001G074100, SOBIC.001G088400, SOBIC.001G177900, SOBIC.001G534000, SOBIC.002G004100, SOBIC.002G204400, SOBIC.003G043900, SOBIC.003G212800, SOBIC.003G292700, SOBIC.004G241300, SOBIC.004G339500, SOBIC.005G000500, SOBIC.005G144600, SOBIC.006G035600, SOBIC.007G168900, SOBIC.008G000800, SOBIC.008G123000, SOBIC.008G171900, SOBIC.009G129400, SOBIC.009G163100, SOBIC.010G008900
GO:0044815	DNA packaging complex	72	29	7.82	9.3e-11	9.031e-09	C	Sobic.001G009700, Sobic.001G416800, Sobic.001G416900, Sobic.001G529400, Sobic.002G021200, Sobic.002G059200, Sobic.002G196500, Sobic.002G276000, Sobic.003G057100, Sobic.003G057366, Sobic.003G092200, Sobic.003G179500, Sobic.003G350100, Sobic.004G170500, Sobic.004G205300, Sobic.004G265400, Sobic.004G279601, Sobic.006G076400, Sobic.006G081800, Sobic.006G165501, Sobic.006G191800, Sobic.007G149600, Sob…	SOBIC.001G009700, SOBIC.001G416800, SOBIC.001G416900, SOBIC.001G529400, SOBIC.002G021200, SOBIC.002G059200, SOBIC.002G196500, SOBIC.002G276000, SOBIC.003G057100, SOBIC.003G057366, SOBIC.003G092200, SOBIC.003G179500, SOBIC.003G350100, SOBIC.004G170500, SOBIC.004G205300, SOBIC.004G265400, SOBIC.004G279601, SOBIC.006G076400, SOBIC.006G081800, SOBIC.006G165501, SOBIC.006G191800, SOBIC.007G149600, SOB…
GO:0048046	apoplast	210	55	22.81	3.1e-10	2.709e-08	C	Sobic.001G025500, Sobic.001G081100, Sobic.001G179400, Sobic.001G199400, Sobic.001G403100, Sobic.001G441700, Sobic.001G458600, Sobic.001G478100, Sobic.001G519800, Sobic.001G538000, Sobic.002G112300, Sobic.002G194500, Sobic.002G324100, Sobic.002G350400, Sobic.002G403000, Sobic.003G085900, Sobic.003G148400, Sobic.003G341500, Sobic.003G352300, Sobic.003G352700, Sobic.003G352800, Sobic.003G353200, Sob…	SOBIC.001G025500, SOBIC.001G081100, SOBIC.001G179400, SOBIC.001G199400, SOBIC.001G403100, SOBIC.001G441700, SOBIC.001G458600, SOBIC.001G478100, SOBIC.001G519800, SOBIC.001G538000, SOBIC.002G112300, SOBIC.002G194500, SOBIC.002G324100, SOBIC.002G350400, SOBIC.002G403000, SOBIC.003G085900, SOBIC.003G148400, SOBIC.003G341500, SOBIC.003G352300, SOBIC.003G352700, SOBIC.003G352800, SOBIC.003G353200, SOB…
GO:0032993	protein-DNA complex	99	34	10.76	3.8e-10	3.019e-08	C	Sobic.001G009700, Sobic.001G416800, Sobic.001G416900, Sobic.001G456500, Sobic.001G529400, Sobic.002G021200, Sobic.002G059200, Sobic.002G196500, Sobic.002G276000, Sobic.003G057100, Sobic.003G057366, Sobic.003G092200, Sobic.003G350100, Sobic.004G156200, Sobic.004G170500, Sobic.004G205300, Sobic.004G265400, Sobic.004G279601, Sobic.006G051000, Sobic.006G076400, Sobic.006G081800, Sobic.006G165501, Sob…	SOBIC.001G009700, SOBIC.001G416800, SOBIC.001G416900, SOBIC.001G456500, SOBIC.001G529400, SOBIC.002G021200, SOBIC.002G059200, SOBIC.002G196500, SOBIC.002G276000, SOBIC.003G057100, SOBIC.003G057366, SOBIC.003G092200, SOBIC.003G350100, SOBIC.004G156200, SOBIC.004G170500, SOBIC.004G205300, SOBIC.004G265400, SOBIC.004G279601, SOBIC.006G051000, SOBIC.006G076400, SOBIC.006G081800, SOBIC.006G165501, SOB…
GO:0071944	cell periphery	2413	349	262.15	9e-10	6.555e-08	C	Sobic.001G008600, Sobic.001G017100, Sobic.001G024400, Sobic.001G033300, Sobic.001G046400, Sobic.001G046800, Sobic.001G057600, Sobic.001G061900, Sobic.001G074000, Sobic.001G077200, Sobic.001G081100, Sobic.001G083500, Sobic.001G084100, Sobic.001G085200, Sobic.001G098900, Sobic.001G108400, Sobic.001G112600, Sobic.001G113800, Sobic.001G119200, Sobic.001G142200, Sobic.001G144900, Sobic.001G151200, Sob…	SOBIC.001G008600, SOBIC.001G017100, SOBIC.001G024400, SOBIC.001G033300, SOBIC.001G046400, SOBIC.001G046800, SOBIC.001G057600, SOBIC.001G061900, SOBIC.001G074000, SOBIC.001G077200, SOBIC.001G081100, SOBIC.001G083500, SOBIC.001G084100, SOBIC.001G085200, SOBIC.001G098900, SOBIC.001G108400, SOBIC.001G112600, SOBIC.001G113800, SOBIC.001G119200, SOBIC.001G142200, SOBIC.001G144900, SOBIC.001G151200, SOB…
GO:0031226	intrinsic component of plasma membrane	403	85	43.78	1e-09	6.723e-08	C	Sobic.001G046800, Sobic.001G061900, Sobic.001G083500, Sobic.001G085200, Sobic.001G119200, Sobic.001G142200, Sobic.001G199400, Sobic.001G263500, Sobic.001G346200, Sobic.001G352200, Sobic.001G357900, Sobic.001G399900, Sobic.001G452900, Sobic.001G505100, Sobic.001G533200, Sobic.002G007200, Sobic.002G034301, Sobic.002G065000, Sobic.002G073600, Sobic.002G124700, Sobic.002G125700, Sobic.002G233500, Sob…	SOBIC.001G046800, SOBIC.001G061900, SOBIC.001G083500, SOBIC.001G085200, SOBIC.001G119200, SOBIC.001G142200, SOBIC.001G199400, SOBIC.001G263500, SOBIC.001G346200, SOBIC.001G352200, SOBIC.001G357900, SOBIC.001G399900, SOBIC.001G452900, SOBIC.001G505100, SOBIC.001G533200, SOBIC.002G007200, SOBIC.002G034301, SOBIC.002G065000, SOBIC.002G073600, SOBIC.002G124700, SOBIC.002G125700, SOBIC.002G233500, SOB…
GO:0000786	nucleosome	70	27	7.6	1.3e-09	8.116e-08	C	Sobic.001G009700, Sobic.001G416800, Sobic.001G416900, Sobic.001G529400, Sobic.002G021200, Sobic.002G059200, Sobic.002G196500, Sobic.002G276000, Sobic.003G057100, Sobic.003G057366, Sobic.003G092200, Sobic.003G350100, Sobic.004G170500, Sobic.004G205300, Sobic.004G265400, Sobic.004G279601, Sobic.006G076400, Sobic.006G081800, Sobic.006G165501, Sobic.006G191800, Sobic.007G149600, Sobic.007G221800, Sob…	SOBIC.001G009700, SOBIC.001G416800, SOBIC.001G416900, SOBIC.001G529400, SOBIC.002G021200, SOBIC.002G059200, SOBIC.002G196500, SOBIC.002G276000, SOBIC.003G057100, SOBIC.003G057366, SOBIC.003G092200, SOBIC.003G350100, SOBIC.004G170500, SOBIC.004G205300, SOBIC.004G265400, SOBIC.004G279601, SOBIC.006G076400, SOBIC.006G081800, SOBIC.006G165501, SOBIC.006G191800, SOBIC.007G149600, SOBIC.007G221800, SOB…
GO:0005875	microtubule associated complex	69	26	7.5	4.7e-09	2.739e-07	C	Sobic.001G074100, Sobic.001G078600, Sobic.001G088400, Sobic.001G112600, Sobic.001G177900, Sobic.001G534000, Sobic.002G004100, Sobic.002G204400, Sobic.002G315400, Sobic.003G034600, Sobic.003G043900, Sobic.003G212800, Sobic.003G292700, Sobic.004G241300, Sobic.004G339500, Sobic.005G000500, Sobic.005G144600, Sobic.006G035600, Sobic.006G108500, Sobic.007G168900, Sobic.008G000800, Sobic.008G123000, Sob…	SOBIC.001G074100, SOBIC.001G078600, SOBIC.001G088400, SOBIC.001G112600, SOBIC.001G177900, SOBIC.001G534000, SOBIC.002G004100, SOBIC.002G204400, SOBIC.002G315400, SOBIC.003G034600, SOBIC.003G043900, SOBIC.003G212800, SOBIC.003G292700, SOBIC.004G241300, SOBIC.004G339500, SOBIC.005G000500, SOBIC.005G144600, SOBIC.006G035600, SOBIC.006G108500, SOBIC.007G168900, SOBIC.008G000800, SOBIC.008G123000, SOB…
GO:0015630	microtubule cytoskeleton	137	39	14.88	9.6e-09	5.244e-07	C	Sobic.001G074100, Sobic.001G078600, Sobic.001G088400, Sobic.001G112600, Sobic.001G177900, Sobic.001G205000, Sobic.001G534000, Sobic.001G540900, Sobic.002G004100, Sobic.002G204400, Sobic.002G313000, Sobic.002G315400, Sobic.002G350400, Sobic.003G034600, Sobic.003G043900, Sobic.003G118100, Sobic.003G135400, Sobic.003G212800, Sobic.003G260700, Sobic.003G292700, Sobic.004G077100, Sobic.004G095200, Sob…	SOBIC.001G074100, SOBIC.001G078600, SOBIC.001G088400, SOBIC.001G112600, SOBIC.001G177900, SOBIC.001G205000, SOBIC.001G534000, SOBIC.001G540900, SOBIC.002G004100, SOBIC.002G204400, SOBIC.002G313000, SOBIC.002G315400, SOBIC.002G350400, SOBIC.003G034600, SOBIC.003G043900, SOBIC.003G118100, SOBIC.003G135400, SOBIC.003G212800, SOBIC.003G260700, SOBIC.003G292700, SOBIC.004G077100, SOBIC.004G095200, SOB…
GO:0044459	plasma membrane part	459	90	49.87	1.4e-08	7.198e-07	C	Sobic.001G046800, Sobic.001G061900, Sobic.001G083500, Sobic.001G085200, Sobic.001G119200, Sobic.001G142200, Sobic.001G199400, Sobic.001G207600, Sobic.001G263500, Sobic.001G346200, Sobic.001G352200, Sobic.001G357900, Sobic.001G399900, Sobic.001G452900, Sobic.001G505100, Sobic.001G507800, Sobic.001G533200, Sobic.002G007200, Sobic.002G034301, Sobic.002G065000, Sobic.002G073600, Sobic.002G124700, Sob…	SOBIC.001G046800, SOBIC.001G061900, SOBIC.001G083500, SOBIC.001G085200, SOBIC.001G119200, SOBIC.001G142200, SOBIC.001G199400, SOBIC.001G207600, SOBIC.001G263500, SOBIC.001G346200, SOBIC.001G352200, SOBIC.001G357900, SOBIC.001G399900, SOBIC.001G452900, SOBIC.001G505100, SOBIC.001G507800, SOBIC.001G533200, SOBIC.002G007200, SOBIC.002G034301, SOBIC.002G065000, SOBIC.002G073600, SOBIC.002G124700, SOB…
GO:0031224	intrinsic component of membrane	4781	615	519.41	3.4e-08	1.651e-06	C	Sobic.001G012300, Sobic.001G023600, Sobic.001G031700, Sobic.001G032000, Sobic.001G038400, Sobic.001G038500, Sobic.001G046800, Sobic.001G048000, Sobic.001G061400, Sobic.001G061900, Sobic.001G067800, Sobic.001G069700, Sobic.001G074000, Sobic.001G075600, Sobic.001G083500, Sobic.001G085200, Sobic.001G086000, Sobic.001G092600, Sobic.001G098900, Sobic.001G099600, Sobic.001G103000, Sobic.001G108400, Sob…	SOBIC.001G012300, SOBIC.001G023600, SOBIC.001G031700, SOBIC.001G032000, SOBIC.001G038400, SOBIC.001G038500, SOBIC.001G046800, SOBIC.001G048000, SOBIC.001G061400, SOBIC.001G061900, SOBIC.001G067800, SOBIC.001G069700, SOBIC.001G074000, SOBIC.001G075600, SOBIC.001G083500, SOBIC.001G085200, SOBIC.001G086000, SOBIC.001G092600, SOBIC.001G098900, SOBIC.001G099600, SOBIC.001G103000, SOBIC.001G108400, SOB…
GO:0005874	microtubule	77	25	8.37	2.8e-07	1.224e-05	C	Sobic.001G074100, Sobic.001G078600, Sobic.001G540900, Sobic.002G004100, Sobic.002G313000, Sobic.002G350400, Sobic.003G034600, Sobic.003G043900, Sobic.003G135400, Sobic.003G212800, Sobic.003G260700, Sobic.003G292700, Sobic.004G077100, Sobic.004G095200, Sobic.004G128600, Sobic.004G339500, Sobic.005G144600, Sobic.006G126700, Sobic.006G236800, Sobic.008G123000, Sobic.008G171900, Sobic.009G129400, Sob…	SOBIC.001G074100, SOBIC.001G078600, SOBIC.001G540900, SOBIC.002G004100, SOBIC.002G313000, SOBIC.002G350400, SOBIC.003G034600, SOBIC.003G043900, SOBIC.003G135400, SOBIC.003G212800, SOBIC.003G260700, SOBIC.003G292700, SOBIC.004G077100, SOBIC.004G095200, SOBIC.004G128600, SOBIC.004G339500, SOBIC.005G144600, SOBIC.006G126700, SOBIC.006G236800, SOBIC.008G123000, SOBIC.008G171900, SOBIC.009G129400, SOB…
GO:0009521	photosystem	77	25	8.37	2.8e-07	1.224e-05	C	Sobic.001G070500, Sobic.001G102800, Sobic.001G177000, Sobic.001G276500, Sobic.002G032700, Sobic.002G033900, Sobic.002G119500, Sobic.002G288300, Sobic.002G297300, Sobic.002G338000, Sobic.002G339200, Sobic.003G172300, Sobic.003G173116, Sobic.003G209900, Sobic.003G395800, Sobic.004G056900, Sobic.005G087000, Sobic.006G073500, Sobic.006G151001, Sobic.006G264201, Sobic.007G071500, Sobic.007G207800, Sob…	SOBIC.001G070500, SOBIC.001G102800, SOBIC.001G177000, SOBIC.001G276500, SOBIC.002G032700, SOBIC.002G033900, SOBIC.002G119500, SOBIC.002G288300, SOBIC.002G297300, SOBIC.002G338000, SOBIC.002G339200, SOBIC.003G172300, SOBIC.003G173116, SOBIC.003G209900, SOBIC.003G395800, SOBIC.004G056900, SOBIC.005G087000, SOBIC.006G073500, SOBIC.006G151001, SOBIC.006G264201, SOBIC.007G071500, SOBIC.007G207800, SOB…
GO:0005856	cytoskeleton	171	41	18.58	7.3e-07	2.9e-05	C	Sobic.001G074100, Sobic.001G078600, Sobic.001G088400, Sobic.001G112600, Sobic.001G177900, Sobic.001G205000, Sobic.001G534000, Sobic.001G540900, Sobic.002G004100, Sobic.002G204400, Sobic.002G313000, Sobic.002G315400, Sobic.002G350400, Sobic.003G034600, Sobic.003G043900, Sobic.003G118100, Sobic.003G135400, Sobic.003G212800, Sobic.003G260700, Sobic.003G290500, Sobic.003G292700, Sobic.004G077100, Sob…	SOBIC.001G074100, SOBIC.001G078600, SOBIC.001G088400, SOBIC.001G112600, SOBIC.001G177900, SOBIC.001G205000, SOBIC.001G534000, SOBIC.001G540900, SOBIC.002G004100, SOBIC.002G204400, SOBIC.002G313000, SOBIC.002G315400, SOBIC.002G350400, SOBIC.003G034600, SOBIC.003G043900, SOBIC.003G118100, SOBIC.003G135400, SOBIC.003G212800, SOBIC.003G260700, SOBIC.003G290500, SOBIC.003G292700, SOBIC.004G077100, SOB…
GO:0044430	cytoskeletal part	165	40	17.93	7.3e-07	2.9e-05	C	Sobic.001G074100, Sobic.001G078600, Sobic.001G088400, Sobic.001G112600, Sobic.001G177900, Sobic.001G205000, Sobic.001G534000, Sobic.001G540900, Sobic.002G004100, Sobic.002G204400, Sobic.002G313000, Sobic.002G315400, Sobic.002G350400, Sobic.003G034600, Sobic.003G043900, Sobic.003G118100, Sobic.003G135400, Sobic.003G212800, Sobic.003G260700, Sobic.003G292700, Sobic.004G077100, Sobic.004G095200, Sob…	SOBIC.001G074100, SOBIC.001G078600, SOBIC.001G088400, SOBIC.001G112600, SOBIC.001G177900, SOBIC.001G205000, SOBIC.001G534000, SOBIC.001G540900, SOBIC.002G004100, SOBIC.002G204400, SOBIC.002G313000, SOBIC.002G315400, SOBIC.002G350400, SOBIC.003G034600, SOBIC.003G043900, SOBIC.003G118100, SOBIC.003G135400, SOBIC.003G212800, SOBIC.003G260700, SOBIC.003G292700, SOBIC.004G077100, SOBIC.004G095200, SOB…
GO:0044427	chromosomal part	224	49	24.34	1.2e-06	4.56e-05	C	Sobic.001G009700, Sobic.001G013400, Sobic.001G078600, Sobic.001G230300, Sobic.001G416800, Sobic.001G416900, Sobic.001G456500, Sobic.001G529400, Sobic.002G021200, Sobic.002G059200, Sobic.002G074500, Sobic.002G162300, Sobic.002G196500, Sobic.002G276000, Sobic.002G385400, Sobic.002G420000, Sobic.003G034600, Sobic.003G057100, Sobic.003G057366, Sobic.003G092200, Sobic.003G179500, Sobic.003G318900, Sob…	SOBIC.001G009700, SOBIC.001G013400, SOBIC.001G078600, SOBIC.001G230300, SOBIC.001G416800, SOBIC.001G416900, SOBIC.001G456500, SOBIC.001G529400, SOBIC.002G021200, SOBIC.002G059200, SOBIC.002G074500, SOBIC.002G162300, SOBIC.002G196500, SOBIC.002G276000, SOBIC.002G385400, SOBIC.002G420000, SOBIC.003G034600, SOBIC.003G057100, SOBIC.003G057366, SOBIC.003G092200, SOBIC.003G179500, SOBIC.003G318900, SOB…
GO:0044425	membrane part	5119	638	556.13	2.5e-06	9.104e-05	C	Sobic.001G012300, Sobic.001G012400, Sobic.001G023600, Sobic.001G031700, Sobic.001G032000, Sobic.001G038400, Sobic.001G038500, Sobic.001G046800, Sobic.001G048000, Sobic.001G061400, Sobic.001G061900, Sobic.001G067800, Sobic.001G069700, Sobic.001G070500, Sobic.001G074000, Sobic.001G075600, Sobic.001G083500, Sobic.001G085200, Sobic.001G086000, Sobic.001G092600, Sobic.001G098900, Sobic.001G099600, Sob…	SOBIC.001G012300, SOBIC.001G012400, SOBIC.001G023600, SOBIC.001G031700, SOBIC.001G032000, SOBIC.001G038400, SOBIC.001G038500, SOBIC.001G046800, SOBIC.001G048000, SOBIC.001G061400, SOBIC.001G061900, SOBIC.001G067800, SOBIC.001G069700, SOBIC.001G070500, SOBIC.001G074000, SOBIC.001G075600, SOBIC.001G083500, SOBIC.001G085200, SOBIC.001G086000, SOBIC.001G092600, SOBIC.001G098900, SOBIC.001G099600, SOB…
GO:0000785	chromatin	116	28	12.6	3.5e-05	0.001224	C	Sobic.001G009700, Sobic.001G416800, Sobic.001G416900, Sobic.001G529400, Sobic.002G021200, Sobic.002G059200, Sobic.002G196500, Sobic.002G276000, Sobic.003G057100, Sobic.003G057366, Sobic.003G092200, Sobic.003G350100, Sobic.004G170500, Sobic.004G205300, Sobic.004G265400, Sobic.004G279601, Sobic.006G076400, Sobic.006G081800, Sobic.006G165501, Sobic.006G191800, Sobic.007G149600, Sobic.007G221800, Sob…	SOBIC.001G009700, SOBIC.001G416800, SOBIC.001G416900, SOBIC.001G529400, SOBIC.002G021200, SOBIC.002G059200, SOBIC.002G196500, SOBIC.002G276000, SOBIC.003G057100, SOBIC.003G057366, SOBIC.003G092200, SOBIC.003G350100, SOBIC.004G170500, SOBIC.004G205300, SOBIC.004G265400, SOBIC.004G279601, SOBIC.006G076400, SOBIC.006G081800, SOBIC.006G165501, SOBIC.006G191800, SOBIC.007G149600, SOBIC.007G221800, SOB…
GO:0005694	chromosome	300	55	32.59	6.7e-05	0.002252	C	Sobic.001G009700, Sobic.001G013400, Sobic.001G078600, Sobic.001G230300, Sobic.001G416800, Sobic.001G416900, Sobic.001G456500, Sobic.001G529400, Sobic.002G021200, Sobic.002G059200, Sobic.002G074500, Sobic.002G162300, Sobic.002G196500, Sobic.002G276000, Sobic.002G297300, Sobic.002G351100, Sobic.002G385400, Sobic.002G420000, Sobic.003G034600, Sobic.003G057100, Sobic.003G057366, Sobic.003G092200, Sob…	SOBIC.001G009700, SOBIC.001G013400, SOBIC.001G078600, SOBIC.001G230300, SOBIC.001G416800, SOBIC.001G416900, SOBIC.001G456500, SOBIC.001G529400, SOBIC.002G021200, SOBIC.002G059200, SOBIC.002G074500, SOBIC.002G162300, SOBIC.002G196500, SOBIC.002G276000, SOBIC.002G297300, SOBIC.002G351100, SOBIC.002G385400, SOBIC.002G420000, SOBIC.003G034600, SOBIC.003G057100, SOBIC.003G057366, SOBIC.003G092200, SOB…
GO:0034357	photosynthetic membrane	319	56	34.66	0.00019	0.00615	C	Sobic.001G070500, Sobic.001G102800, Sobic.001G177000, Sobic.001G276500, Sobic.001G393300, Sobic.001G485100, Sobic.001G489000, Sobic.001G519800, Sobic.002G032700, Sobic.002G033900, Sobic.002G047400, Sobic.002G119500, Sobic.002G288300, Sobic.002G297300, Sobic.002G338000, Sobic.002G339200, Sobic.002G352100, Sobic.003G132100, Sobic.003G133700, Sobic.003G159101, Sobic.003G172300, Sobic.003G172900, Sob…	SOBIC.001G070500, SOBIC.001G102800, SOBIC.001G177000, SOBIC.001G276500, SOBIC.001G393300, SOBIC.001G485100, SOBIC.001G489000, SOBIC.001G519800, SOBIC.002G032700, SOBIC.002G033900, SOBIC.002G047400, SOBIC.002G119500, SOBIC.002G288300, SOBIC.002G297300, SOBIC.002G338000, SOBIC.002G339200, SOBIC.002G352100, SOBIC.003G132100, SOBIC.003G133700, SOBIC.003G159101, SOBIC.003G172300, SOBIC.003G172900, SOB…
GO:0016021	integral component of membrane	4657	567	505.94	0.00026	0.007836	C	Sobic.001G012300, Sobic.001G023600, Sobic.001G031700, Sobic.001G032000, Sobic.001G038400, Sobic.001G038500, Sobic.001G048000, Sobic.001G061400, Sobic.001G061900, Sobic.001G067800, Sobic.001G069700, Sobic.001G074000, Sobic.001G075600, Sobic.001G083500, Sobic.001G092600, Sobic.001G098900, Sobic.001G099600, Sobic.001G103000, Sobic.001G108400, Sobic.001G113800, Sobic.001G129600, Sobic.001G134800, Sob…	SOBIC.001G012300, SOBIC.001G023600, SOBIC.001G031700, SOBIC.001G032000, SOBIC.001G038400, SOBIC.001G038500, SOBIC.001G048000, SOBIC.001G061400, SOBIC.001G061900, SOBIC.001G067800, SOBIC.001G069700, SOBIC.001G074000, SOBIC.001G075600, SOBIC.001G083500, SOBIC.001G092600, SOBIC.001G098900, SOBIC.001G099600, SOBIC.001G103000, SOBIC.001G108400, SOBIC.001G113800, SOBIC.001G129600, SOBIC.001G134800, SOB…
GO:0010287	plastoglobule	57	16	6.19	0.00026	0.007836	C	Sobic.001G070500, Sobic.001G177000, Sobic.002G119500, Sobic.002G288300, Sobic.002G338000, Sobic.002G339200, Sobic.003G209900, Sobic.004G056900, Sobic.004G268500, Sobic.005G087000, Sobic.005G172400, Sobic.006G235400, Sobic.006G264201, Sobic.007G136900, Sobic.009G229700, Sobic.010G189300	SOBIC.001G070500, SOBIC.001G177000, SOBIC.002G119500, SOBIC.002G288300, SOBIC.002G338000, SOBIC.002G339200, SOBIC.003G209900, SOBIC.004G056900, SOBIC.004G268500, SOBIC.005G087000, SOBIC.005G172400, SOBIC.006G235400, SOBIC.006G264201, SOBIC.007G136900, SOBIC.009G229700, SOBIC.010G189300
GO:0009524	phragmoplast	38	12	4.13	0.00047	0.01369	C	Sobic.001G098900, Sobic.001G205000, Sobic.003G118100, Sobic.003G260700, Sobic.003G290500, Sobic.003G423600, Sobic.004G339500, Sobic.006G035600, Sobic.006G236800, Sobic.006G270400, Sobic.010G008900, Sobic.010G129700	SOBIC.001G098900, SOBIC.001G205000, SOBIC.003G118100, SOBIC.003G260700, SOBIC.003G290500, SOBIC.003G423600, SOBIC.004G339500, SOBIC.006G035600, SOBIC.006G236800, SOBIC.006G270400, SOBIC.010G008900, SOBIC.010G129700
GO:0016020	membrane	6764	794	734.85	0.00069	0.01945	C	Sobic.001G008600, Sobic.001G012200, Sobic.001G012300, Sobic.001G012400, Sobic.001G012600, Sobic.001G017100, Sobic.001G023600, Sobic.001G031700, Sobic.001G032000, Sobic.001G033300, Sobic.001G038400, Sobic.001G038500, Sobic.001G046400, Sobic.001G046800, Sobic.001G048000, Sobic.001G057600, Sobic.001G061400, Sobic.001G061900, Sobic.001G067800, Sobic.001G069700, Sobic.001G070500, Sobic.001G072000, Sob…	SOBIC.001G008600, SOBIC.001G012200, SOBIC.001G012300, SOBIC.001G012400, SOBIC.001G012600, SOBIC.001G017100, SOBIC.001G023600, SOBIC.001G031700, SOBIC.001G032000, SOBIC.001G033300, SOBIC.001G038400, SOBIC.001G038500, SOBIC.001G046400, SOBIC.001G046800, SOBIC.001G048000, SOBIC.001G057600, SOBIC.001G061400, SOBIC.001G061900, SOBIC.001G067800, SOBIC.001G069700, SOBIC.001G070500, SOBIC.001G072000, SOB…
GO:0042651	thylakoid membrane	292	50	31.72	0.00074	0.02021	C	Sobic.001G070500, Sobic.001G177000, Sobic.001G393300, Sobic.001G485100, Sobic.001G489000, Sobic.001G519800, Sobic.002G032700, Sobic.002G033900, Sobic.002G047400, Sobic.002G119500, Sobic.002G288300, Sobic.002G297300, Sobic.002G338000, Sobic.002G339200, Sobic.002G352100, Sobic.003G132100, Sobic.003G133700, Sobic.003G159101, Sobic.003G172900, Sobic.003G209900, Sobic.003G249400, Sobic.003G435800, Sob…	SOBIC.001G070500, SOBIC.001G177000, SOBIC.001G393300, SOBIC.001G485100, SOBIC.001G489000, SOBIC.001G519800, SOBIC.002G032700, SOBIC.002G033900, SOBIC.002G047400, SOBIC.002G119500, SOBIC.002G288300, SOBIC.002G297300, SOBIC.002G338000, SOBIC.002G339200, SOBIC.002G352100, SOBIC.003G132100, SOBIC.003G133700, SOBIC.003G159101, SOBIC.003G172900, SOBIC.003G209900, SOBIC.003G249400, SOBIC.003G435800, SOB…
GO:0044436	thylakoid part	337	56	36.61	0.00078	0.02066	C	Sobic.001G070500, Sobic.001G102800, Sobic.001G177000, Sobic.001G276500, Sobic.001G393300, Sobic.001G485100, Sobic.001G489000, Sobic.001G519800, Sobic.002G032700, Sobic.002G033900, Sobic.002G047400, Sobic.002G119500, Sobic.002G288300, Sobic.002G297300, Sobic.002G338000, Sobic.002G339200, Sobic.002G352100, Sobic.003G132100, Sobic.003G133700, Sobic.003G159101, Sobic.003G172300, Sobic.003G172900, Sob…	SOBIC.001G070500, SOBIC.001G102800, SOBIC.001G177000, SOBIC.001G276500, SOBIC.001G393300, SOBIC.001G485100, SOBIC.001G489000, SOBIC.001G519800, SOBIC.002G032700, SOBIC.002G033900, SOBIC.002G047400, SOBIC.002G119500, SOBIC.002G288300, SOBIC.002G297300, SOBIC.002G338000, SOBIC.002G339200, SOBIC.002G352100, SOBIC.003G132100, SOBIC.003G133700, SOBIC.003G159101, SOBIC.003G172300, SOBIC.003G172900, SOB…
GO:0009897	external side of plasma membrane	3	3	0.33	0.00128	0.03246	C	Sobic.001G207600, Sobic.001G507800, Sobic.009G163700	SOBIC.001G207600, SOBIC.001G507800, SOBIC.009G163700
GO:0042555	MCM complex	9	5	0.98	0.0013	0.03246	C	Sobic.003G183700, Sobic.005G110535, Sobic.008G129200, Sobic.009G087000, Sobic.009G172950	SOBIC.003G183700, SOBIC.005G110535, SOBIC.008G129200, SOBIC.009G087000, SOBIC.009G172950
GO:0000775	chromosome, centromeric region	27	9	2.93	0.00156	0.03787	C	Sobic.001G009700, Sobic.001G013400, Sobic.001G078600, Sobic.001G230300, Sobic.002G074500, Sobic.003G034600, Sobic.004G077100, Sobic.006G126700, Sobic.008G123400	SOBIC.001G009700, SOBIC.001G013400, SOBIC.001G078600, SOBIC.001G230300, SOBIC.002G074500, SOBIC.003G034600, SOBIC.004G077100, SOBIC.006G126700, SOBIC.008G123400
GO:0098807	chloroplast thylakoid membrane protein complex	6	4	0.65	0.00174	0.0411	C	Sobic.002G297300, Sobic.002G338000, Sobic.005G087000, Sobic.008G063500	SOBIC.002G297300, SOBIC.002G338000, SOBIC.005G087000, SOBIC.008G063500
GO:0000228	nuclear chromosome	146	28	15.86	0.00194	0.04462	C	Sobic.001G009700, Sobic.001G078600, Sobic.001G416800, Sobic.001G416900, Sobic.001G456500, Sobic.002G059200, Sobic.002G276000, Sobic.002G351100, Sobic.002G385400, Sobic.002G420000, Sobic.003G034600, Sobic.003G092200, Sobic.003G318900, Sobic.003G350100, Sobic.003G423700, Sobic.004G156200, Sobic.004G205300, Sobic.004G265400, Sobic.007G097000, Sobic.007G149600, Sobic.007G152900, Sobic.007G221800, Sob…	SOBIC.001G009700, SOBIC.001G078600, SOBIC.001G416800, SOBIC.001G416900, SOBIC.001G456500, SOBIC.002G059200, SOBIC.002G276000, SOBIC.002G351100, SOBIC.002G385400, SOBIC.002G420000, SOBIC.003G034600, SOBIC.003G092200, SOBIC.003G318900, SOBIC.003G350100, SOBIC.003G423700, SOBIC.004G156200, SOBIC.004G205300, SOBIC.004G265400, SOBIC.007G097000, SOBIC.007G149600, SOBIC.007G152900, SOBIC.007G221800, SOB…
GO:0009986	cell surface	10	5	1.09	0.00237	0.05311	C	Sobic.001G156500, Sobic.001G207600, Sobic.001G507800, Sobic.009G163700, Sobic.010G020100	SOBIC.001G156500, SOBIC.001G207600, SOBIC.001G507800, SOBIC.009G163700, SOBIC.010G020100
GO:0044454	nuclear chromosome part	128	25	13.91	0.00255	0.055	C	Sobic.001G009700, Sobic.001G078600, Sobic.001G416800, Sobic.001G416900, Sobic.001G456500, Sobic.002G059200, Sobic.002G276000, Sobic.002G385400, Sobic.002G420000, Sobic.003G034600, Sobic.003G092200, Sobic.003G318900, Sobic.003G350100, Sobic.004G156200, Sobic.004G205300, Sobic.004G265400, Sobic.007G149600, Sobic.007G152900, Sobic.007G221800, Sobic.008G020500, Sobic.008G114500, Sobic.008G123400, Sob…	SOBIC.001G009700, SOBIC.001G078600, SOBIC.001G416800, SOBIC.001G416900, SOBIC.001G456500, SOBIC.002G059200, SOBIC.002G276000, SOBIC.002G385400, SOBIC.002G420000, SOBIC.003G034600, SOBIC.003G092200, SOBIC.003G318900, SOBIC.003G350100, SOBIC.004G156200, SOBIC.004G205300, SOBIC.004G265400, SOBIC.007G149600, SOBIC.007G152900, SOBIC.007G221800, SOBIC.008G020500, SOBIC.008G114500, SOBIC.008G123400, SOB…
GO:0009523	photosystem II	57	14	6.19	0.00258	0.055	C	Sobic.001G177000, Sobic.002G032700, Sobic.002G288300, Sobic.002G338000, Sobic.002G339200, Sobic.003G173116, Sobic.003G209900, Sobic.004G056900, Sobic.005G087000, Sobic.006G151001, Sobic.006G264201, Sobic.007G071500, Sobic.007G207800, Sobic.008G065000	SOBIC.001G177000, SOBIC.002G032700, SOBIC.002G288300, SOBIC.002G338000, SOBIC.002G339200, SOBIC.003G173116, SOBIC.003G209900, SOBIC.004G056900, SOBIC.005G087000, SOBIC.006G151001, SOBIC.006G264201, SOBIC.007G071500, SOBIC.007G207800, SOBIC.008G065000
GO:0009535	chloroplast thylakoid membrane	267	44	29.01	0.00317	0.06597	C	Sobic.001G070500, Sobic.001G177000, Sobic.001G485100, Sobic.001G489000, Sobic.001G519800, Sobic.002G032700, Sobic.002G033900, Sobic.002G047400, Sobic.002G119500, Sobic.002G288300, Sobic.002G297300, Sobic.002G338000, Sobic.002G339200, Sobic.002G352100, Sobic.003G132100, Sobic.003G133700, Sobic.003G159101, Sobic.003G172900, Sobic.003G209900, Sobic.003G249400, Sobic.004G056900, Sobic.004G211501, Sob…	SOBIC.001G070500, SOBIC.001G177000, SOBIC.001G485100, SOBIC.001G489000, SOBIC.001G519800, SOBIC.002G032700, SOBIC.002G033900, SOBIC.002G047400, SOBIC.002G119500, SOBIC.002G288300, SOBIC.002G297300, SOBIC.002G338000, SOBIC.002G339200, SOBIC.002G352100, SOBIC.003G132100, SOBIC.003G133700, SOBIC.003G159101, SOBIC.003G172900, SOBIC.003G209900, SOBIC.003G249400, SOBIC.004G056900, SOBIC.004G211501, SOB…
GO:0055035	plastid thylakoid membrane	269	44	29.22	0.00365	0.07369	C	Sobic.001G070500, Sobic.001G177000, Sobic.001G485100, Sobic.001G489000, Sobic.001G519800, Sobic.002G032700, Sobic.002G033900, Sobic.002G047400, Sobic.002G119500, Sobic.002G288300, Sobic.002G297300, Sobic.002G338000, Sobic.002G339200, Sobic.002G352100, Sobic.003G132100, Sobic.003G133700, Sobic.003G159101, Sobic.003G172900, Sobic.003G209900, Sobic.003G249400, Sobic.004G056900, Sobic.004G211501, Sob…	SOBIC.001G070500, SOBIC.001G177000, SOBIC.001G485100, SOBIC.001G489000, SOBIC.001G519800, SOBIC.002G032700, SOBIC.002G033900, SOBIC.002G047400, SOBIC.002G119500, SOBIC.002G288300, SOBIC.002G297300, SOBIC.002G338000, SOBIC.002G339200, SOBIC.002G352100, SOBIC.003G132100, SOBIC.003G133700, SOBIC.003G159101, SOBIC.003G172900, SOBIC.003G209900, SOBIC.003G249400, SOBIC.004G056900, SOBIC.004G211501, SOB…
GO:0044426	cell wall part	7	4	0.76	0.00371	0.07369	C	Sobic.001G413700, Sobic.006G270400, Sobic.007G001300, Sobic.007G092300	SOBIC.001G413700, SOBIC.006G270400, SOBIC.007G001300, SOBIC.007G092300
GO:0000347	THO complex	12	5	1.3	0.00618	0.12	C	Sobic.003G183700, Sobic.005G110535, Sobic.008G129200, Sobic.009G087000, Sobic.009G172950	SOBIC.003G183700, SOBIC.005G110535, SOBIC.008G129200, SOBIC.009G087000, SOBIC.009G172950
GO:0005886	plasma membrane	1902	239	206.64	0.00639	0.1214	C	Sobic.001G008600, Sobic.001G017100, Sobic.001G046400, Sobic.001G046800, Sobic.001G057600, Sobic.001G061900, Sobic.001G074000, Sobic.001G077200, Sobic.001G083500, Sobic.001G085200, Sobic.001G098900, Sobic.001G108400, Sobic.001G112600, Sobic.001G113800, Sobic.001G119200, Sobic.001G142200, Sobic.001G151200, Sobic.001G156500, Sobic.001G162700, Sobic.001G199400, Sobic.001G207600, Sobic.001G224300, Sob…	SOBIC.001G008600, SOBIC.001G017100, SOBIC.001G046400, SOBIC.001G046800, SOBIC.001G057600, SOBIC.001G061900, SOBIC.001G074000, SOBIC.001G077200, SOBIC.001G083500, SOBIC.001G085200, SOBIC.001G098900, SOBIC.001G108400, SOBIC.001G112600, SOBIC.001G113800, SOBIC.001G119200, SOBIC.001G142200, SOBIC.001G151200, SOBIC.001G156500, SOBIC.001G162700, SOBIC.001G199400, SOBIC.001G207600, SOBIC.001G224300, SOB…
GO:0044462	external encapsulating structure part	8	4	0.87	0.00678	0.1261	C	Sobic.001G413700, Sobic.006G270400, Sobic.007G001300, Sobic.007G092300	SOBIC.001G413700, SOBIC.006G270400, SOBIC.007G001300, SOBIC.007G092300
GO:0000790	nuclear chromatin	58	13	6.3	0.00824	0.15	C	Sobic.001G009700, Sobic.001G416800, Sobic.001G416900, Sobic.002G059200, Sobic.002G276000, Sobic.003G092200, Sobic.003G350100, Sobic.004G205300, Sobic.004G265400, Sobic.007G149600, Sobic.007G221800, Sobic.008G114500, Sobic.009G015900	SOBIC.001G009700, SOBIC.001G416800, SOBIC.001G416900, SOBIC.002G059200, SOBIC.002G276000, SOBIC.003G092200, SOBIC.003G350100, SOBIC.004G205300, SOBIC.004G265400, SOBIC.007G149600, SOBIC.007G221800, SOBIC.008G114500, SOBIC.009G015900
GO:0000788	nuclear nucleosome	13	5	1.41	0.00916	0.1601	C	Sobic.003G092200, Sobic.003G350100, Sobic.004G265400, Sobic.007G149600, Sobic.007G221800	SOBIC.003G092200, SOBIC.003G350100, SOBIC.004G265400, SOBIC.007G149600, SOBIC.007G221800
GO:0030894	replisome	13	5	1.41	0.00916	0.1601	C	Sobic.001G456500, Sobic.004G156200, Sobic.006G051000, Sobic.007G152900, Sobic.010G103700	SOBIC.001G456500, SOBIC.004G156200, SOBIC.006G051000, SOBIC.007G152900, SOBIC.010G103700
GO:0009538	photosystem I reaction center	5	3	0.54	0.01081	0.1817	C	Sobic.001G070500, Sobic.002G119500, Sobic.009G229700	SOBIC.001G070500, SOBIC.002G119500, SOBIC.009G229700
GO:0048226	Casparian strip	5	3	0.54	0.01081	0.1817	C	Sobic.001G413700, Sobic.007G001300, Sobic.007G092300	SOBIC.001G413700, SOBIC.007G001300, SOBIC.007G092300
GO:0000796	condensin complex	2	2	0.22	0.0118	0.191	C	Sobic.003G179500, Sobic.008G123400	SOBIC.003G179500, SOBIC.008G123400
GO:0008622	epsilon DNA polymerase complex	2	2	0.22	0.0118	0.191	C	Sobic.004G156200, Sobic.007G152900	SOBIC.004G156200, SOBIC.007G152900
GO:0043596	nuclear replication fork	19	6	2.06	0.01269	0.2017	C	Sobic.001G456500, Sobic.004G156200, Sobic.007G152900, Sobic.008G020500, Sobic.009G038800, Sobic.010G103700	SOBIC.001G456500, SOBIC.004G156200, SOBIC.007G152900, SOBIC.008G020500, SOBIC.009G038800, SOBIC.010G103700
GO:0009501	amyloplast	10	4	1.09	0.01701	0.2655	C	Sobic.001G239500, Sobic.002G116000, Sobic.004G238600, Sobic.010G047700	SOBIC.001G239500, SOBIC.002G116000, SOBIC.004G238600, SOBIC.010G047700
GO:0009534	chloroplast thylakoid	338	49	36.72	0.02164	0.3261	C	Sobic.001G070500, Sobic.001G177000, Sobic.001G206200, Sobic.001G393300, Sobic.001G485100, Sobic.001G489000, Sobic.001G519800, Sobic.002G032700, Sobic.002G033900, Sobic.002G047400, Sobic.002G119500, Sobic.002G264800, Sobic.002G288300, Sobic.002G297300, Sobic.002G338000, Sobic.002G339200, Sobic.002G352100, Sobic.003G132100, Sobic.003G133700, Sobic.003G159101, Sobic.003G172900, Sobic.003G209900, Sob…	SOBIC.001G070500, SOBIC.001G177000, SOBIC.001G206200, SOBIC.001G393300, SOBIC.001G485100, SOBIC.001G489000, SOBIC.001G519800, SOBIC.002G032700, SOBIC.002G033900, SOBIC.002G047400, SOBIC.002G119500, SOBIC.002G264800, SOBIC.002G288300, SOBIC.002G297300, SOBIC.002G338000, SOBIC.002G339200, SOBIC.002G352100, SOBIC.003G132100, SOBIC.003G133700, SOBIC.003G159101, SOBIC.003G172900, SOBIC.003G209900, SOB…
GO:0031976	plastid thylakoid	338	49	36.72	0.02164	0.3261	C	Sobic.001G070500, Sobic.001G177000, Sobic.001G206200, Sobic.001G393300, Sobic.001G485100, Sobic.001G489000, Sobic.001G519800, Sobic.002G032700, Sobic.002G033900, Sobic.002G047400, Sobic.002G119500, Sobic.002G264800, Sobic.002G288300, Sobic.002G297300, Sobic.002G338000, Sobic.002G339200, Sobic.002G352100, Sobic.003G132100, Sobic.003G133700, Sobic.003G159101, Sobic.003G172900, Sobic.003G209900, Sob…	SOBIC.001G070500, SOBIC.001G177000, SOBIC.001G206200, SOBIC.001G393300, SOBIC.001G485100, SOBIC.001G489000, SOBIC.001G519800, SOBIC.002G032700, SOBIC.002G033900, SOBIC.002G047400, SOBIC.002G119500, SOBIC.002G264800, SOBIC.002G288300, SOBIC.002G297300, SOBIC.002G338000, SOBIC.002G339200, SOBIC.002G352100, SOBIC.003G132100, SOBIC.003G133700, SOBIC.003G159101, SOBIC.003G172900, SOBIC.003G209900, SOB…
GO:0005657	replication fork	33	8	3.59	0.0222	0.3289	C	Sobic.001G456500, Sobic.004G156200, Sobic.006G051000, Sobic.007G152900, Sobic.008G020500, Sobic.009G024800, Sobic.009G038800, Sobic.010G103700	SOBIC.001G456500, SOBIC.004G156200, SOBIC.006G051000, SOBIC.007G152900, SOBIC.008G020500, SOBIC.009G024800, SOBIC.009G038800, SOBIC.010G103700
GO:0005876	spindle microtubule	16	5	1.74	0.02359	0.3436	C	Sobic.001G078600, Sobic.003G034600, Sobic.004G077100, Sobic.006G126700, Sobic.006G236800	SOBIC.001G078600, SOBIC.003G034600, SOBIC.004G077100, SOBIC.006G126700, SOBIC.006G236800
GO:0009531	secondary cell wall	11	4	1.2	0.02447	0.3449	C	Sobic.001G413700, Sobic.005G104100, Sobic.007G001300, Sobic.007G092300	SOBIC.001G413700, SOBIC.005G104100, SOBIC.007G001300, SOBIC.007G092300
GO:0009574	preprophase band	11	4	1.2	0.02447	0.3449	C	Sobic.003G118100, Sobic.003G260700, Sobic.006G236800, Sobic.010G129700	SOBIC.003G118100, SOBIC.003G260700, SOBIC.006G236800, SOBIC.010G129700
GO:0009579	thylakoid	426	59	46.28	0.02967	0.4099	C	Sobic.001G070500, Sobic.001G102800, Sobic.001G177000, Sobic.001G206200, Sobic.001G276500, Sobic.001G393300, Sobic.001G485100, Sobic.001G489000, Sobic.001G519800, Sobic.002G032700, Sobic.002G033900, Sobic.002G047400, Sobic.002G119500, Sobic.002G264800, Sobic.002G288300, Sobic.002G297300, Sobic.002G338000, Sobic.002G339200, Sobic.002G352100, Sobic.003G132100, Sobic.003G133700, Sobic.003G159101, Sob…	SOBIC.001G070500, SOBIC.001G102800, SOBIC.001G177000, SOBIC.001G206200, SOBIC.001G276500, SOBIC.001G393300, SOBIC.001G485100, SOBIC.001G489000, SOBIC.001G519800, SOBIC.002G032700, SOBIC.002G033900, SOBIC.002G047400, SOBIC.002G119500, SOBIC.002G264800, SOBIC.002G288300, SOBIC.002G297300, SOBIC.002G338000, SOBIC.002G339200, SOBIC.002G352100, SOBIC.003G132100, SOBIC.003G133700, SOBIC.003G159101, SOB…
GO:0009503	thylakoid light-harvesting complex	3	2	0.33	0.03283	0.4099	C	Sobic.002G338000, Sobic.005G087000	SOBIC.002G338000, SOBIC.005G087000
GO:0030076	light-harvesting complex	3	2	0.33	0.03283	0.4099	C	Sobic.002G338000, Sobic.005G087000	SOBIC.002G338000, SOBIC.005G087000
GO:0030093	chloroplast photosystem I	3	2	0.33	0.03283	0.4099	C	Sobic.002G297300, Sobic.008G063500	SOBIC.002G297300, SOBIC.008G063500
GO:0031436	BRCA1-BARD1 complex	3	2	0.33	0.03283	0.4099	C	Sobic.006G144700, Sobic.009G192700	SOBIC.006G144700, SOBIC.009G192700
GO:0033186	CAF-1 complex	3	2	0.33	0.03283	0.4099	C	Sobic.003G387600, Sobic.007G008300	SOBIC.003G387600, SOBIC.007G008300
GO:0044420	extracellular matrix component	3	2	0.33	0.03283	0.4099	C	Sobic.001G222700, Sobic.005G104100	SOBIC.001G222700, SOBIC.005G104100
GO:0070531	BRCA1-A complex	3	2	0.33	0.03283	0.4099	C	Sobic.006G144700, Sobic.009G192700	SOBIC.006G144700, SOBIC.009G192700
GO:0043601	nuclear replisome	12	4	1.3	0.03362	0.4139	C	Sobic.001G456500, Sobic.004G156200, Sobic.007G152900, Sobic.010G103700	SOBIC.001G456500, SOBIC.004G156200, SOBIC.007G152900, SOBIC.010G103700
GO:0005655	nucleolar ribonuclease P complex	18	5	1.96	0.03856	0.4615	C	Sobic.001G008300, Sobic.003G186400, Sobic.007G043000, Sobic.008G070600, Sobic.009G048300	SOBIC.001G008300, SOBIC.003G186400, SOBIC.007G043000, SOBIC.008G070600, SOBIC.009G048300
GO:0030681	multimeric ribonuclease P complex	18	5	1.96	0.03856	0.4615	C	Sobic.001G008300, Sobic.003G186400, Sobic.007G043000, Sobic.008G070600, Sobic.009G048300	SOBIC.001G008300, SOBIC.003G186400, SOBIC.007G043000, SOBIC.008G070600, SOBIC.009G048300
GO:0009506	plasmodesma	558	74	60.62	0.0396	0.4615	C	Sobic.001G009700, Sobic.001G017100, Sobic.001G033300, Sobic.001G075600, Sobic.001G085200, Sobic.001G098900, Sobic.001G108400, Sobic.001G112600, Sobic.001G199400, Sobic.001G369800, Sobic.001G377700, Sobic.001G399900, Sobic.001G403200, Sobic.001G480700, Sobic.001G532200, Sobic.002G073700, Sobic.002G109100, Sobic.002G124700, Sobic.002G125700, Sobic.002G286700, Sobic.002G325200, Sobic.002G333400, Sob…	SOBIC.001G009700, SOBIC.001G017100, SOBIC.001G033300, SOBIC.001G075600, SOBIC.001G085200, SOBIC.001G098900, SOBIC.001G108400, SOBIC.001G112600, SOBIC.001G199400, SOBIC.001G369800, SOBIC.001G377700, SOBIC.001G399900, SOBIC.001G403200, SOBIC.001G480700, SOBIC.001G532200, SOBIC.002G073700, SOBIC.002G109100, SOBIC.002G124700, SOBIC.002G125700, SOBIC.002G286700, SOBIC.002G325200, SOBIC.002G333400, SOB…
GO:0055044	symplast	558	74	60.62	0.0396	0.4615	C	Sobic.001G009700, Sobic.001G017100, Sobic.001G033300, Sobic.001G075600, Sobic.001G085200, Sobic.001G098900, Sobic.001G108400, Sobic.001G112600, Sobic.001G199400, Sobic.001G369800, Sobic.001G377700, Sobic.001G399900, Sobic.001G403200, Sobic.001G480700, Sobic.001G532200, Sobic.002G073700, Sobic.002G109100, Sobic.002G124700, Sobic.002G125700, Sobic.002G286700, Sobic.002G325200, Sobic.002G333400, Sob…	SOBIC.001G009700, SOBIC.001G017100, SOBIC.001G033300, SOBIC.001G075600, SOBIC.001G085200, SOBIC.001G098900, SOBIC.001G108400, SOBIC.001G112600, SOBIC.001G199400, SOBIC.001G369800, SOBIC.001G377700, SOBIC.001G399900, SOBIC.001G403200, SOBIC.001G480700, SOBIC.001G532200, SOBIC.002G073700, SOBIC.002G109100, SOBIC.002G124700, SOBIC.002G125700, SOBIC.002G286700, SOBIC.002G325200, SOBIC.002G333400, SOB…
GO:0005911	cell-cell junction	559	74	60.73	0.04096	0.4649	C	Sobic.001G009700, Sobic.001G017100, Sobic.001G033300, Sobic.001G075600, Sobic.001G085200, Sobic.001G098900, Sobic.001G108400, Sobic.001G112600, Sobic.001G199400, Sobic.001G369800, Sobic.001G377700, Sobic.001G399900, Sobic.001G403200, Sobic.001G480700, Sobic.001G532200, Sobic.002G073700, Sobic.002G109100, Sobic.002G124700, Sobic.002G125700, Sobic.002G286700, Sobic.002G325200, Sobic.002G333400, Sob…	SOBIC.001G009700, SOBIC.001G017100, SOBIC.001G033300, SOBIC.001G075600, SOBIC.001G085200, SOBIC.001G098900, SOBIC.001G108400, SOBIC.001G112600, SOBIC.001G199400, SOBIC.001G369800, SOBIC.001G377700, SOBIC.001G399900, SOBIC.001G403200, SOBIC.001G480700, SOBIC.001G532200, SOBIC.002G073700, SOBIC.002G109100, SOBIC.002G124700, SOBIC.002G125700, SOBIC.002G286700, SOBIC.002G325200, SOBIC.002G333400, SOB…
GO:0030054	cell junction	559	74	60.73	0.04096	0.4649	C	Sobic.001G009700, Sobic.001G017100, Sobic.001G033300, Sobic.001G075600, Sobic.001G085200, Sobic.001G098900, Sobic.001G108400, Sobic.001G112600, Sobic.001G199400, Sobic.001G369800, Sobic.001G377700, Sobic.001G399900, Sobic.001G403200, Sobic.001G480700, Sobic.001G532200, Sobic.002G073700, Sobic.002G109100, Sobic.002G124700, Sobic.002G125700, Sobic.002G286700, Sobic.002G325200, Sobic.002G333400, Sob…	SOBIC.001G009700, SOBIC.001G017100, SOBIC.001G033300, SOBIC.001G075600, SOBIC.001G085200, SOBIC.001G098900, SOBIC.001G108400, SOBIC.001G112600, SOBIC.001G199400, SOBIC.001G369800, SOBIC.001G377700, SOBIC.001G399900, SOBIC.001G403200, SOBIC.001G480700, SOBIC.001G532200, SOBIC.002G073700, SOBIC.002G109100, SOBIC.002G124700, SOBIC.002G125700, SOBIC.002G286700, SOBIC.002G325200, SOBIC.002G333400, SOB…
GO:0004553	hydrolase activity, hydrolyzing O-glycosyl compounds	429	107	43.73	6.5e-19	1.637e-15	F	Sobic.001G045800, Sobic.001G061900, Sobic.001G085200, Sobic.001G123300, Sobic.001G140300, Sobic.001G142200, Sobic.001G179400, Sobic.001G263500, Sobic.001G346200, Sobic.001G357900, Sobic.001G372100, Sobic.001G398500, Sobic.001G433200, Sobic.001G439400, Sobic.001G441700, Sobic.001G452900, Sobic.001G458400, Sobic.001G458600, Sobic.001G493900, Sobic.001G525000, Sobic.001G531300, Sobic.001G538000, Sob…	SOBIC.001G045800, SOBIC.001G061900, SOBIC.001G085200, SOBIC.001G123300, SOBIC.001G140300, SOBIC.001G142200, SOBIC.001G179400, SOBIC.001G263500, SOBIC.001G346200, SOBIC.001G357900, SOBIC.001G372100, SOBIC.001G398500, SOBIC.001G433200, SOBIC.001G439400, SOBIC.001G441700, SOBIC.001G452900, SOBIC.001G458400, SOBIC.001G458600, SOBIC.001G493900, SOBIC.001G525000, SOBIC.001G531300, SOBIC.001G538000, SOB…
GO:0016798	hydrolase activity, acting on glycosyl bonds	487	114	49.65	8.1e-18	1.02e-14	F	Sobic.001G004500, Sobic.001G045800, Sobic.001G061900, Sobic.001G085200, Sobic.001G123300, Sobic.001G127700, Sobic.001G140300, Sobic.001G142200, Sobic.001G179400, Sobic.001G263500, Sobic.001G346200, Sobic.001G357900, Sobic.001G372100, Sobic.001G398500, Sobic.001G433200, Sobic.001G439400, Sobic.001G441700, Sobic.001G452900, Sobic.001G458400, Sobic.001G458600, Sobic.001G468300, Sobic.001G493900, Sob…	SOBIC.001G004500, SOBIC.001G045800, SOBIC.001G061900, SOBIC.001G085200, SOBIC.001G123300, SOBIC.001G127700, SOBIC.001G140300, SOBIC.001G142200, SOBIC.001G179400, SOBIC.001G263500, SOBIC.001G346200, SOBIC.001G357900, SOBIC.001G372100, SOBIC.001G398500, SOBIC.001G433200, SOBIC.001G439400, SOBIC.001G441700, SOBIC.001G452900, SOBIC.001G458400, SOBIC.001G458600, SOBIC.001G468300, SOBIC.001G493900, SOB…
GO:0003824	catalytic activity	9345	1116	952.65	1.2e-15	1.008e-12	F	Sobic.001G003600, Sobic.001G004500, Sobic.001G005300, Sobic.001G008300, Sobic.001G008600, Sobic.001G012200, Sobic.001G012300, Sobic.001G012400, Sobic.001G015700, Sobic.001G024400, Sobic.001G030900, Sobic.001G038400, Sobic.001G042901, Sobic.001G045800, Sobic.001G048400, Sobic.001G048600, Sobic.001G059900, Sobic.001G061400, Sobic.001G061900, Sobic.001G062600, Sobic.001G065800, Sobic.001G065900, Sob…	SOBIC.001G003600, SOBIC.001G004500, SOBIC.001G005300, SOBIC.001G008300, SOBIC.001G008600, SOBIC.001G012200, SOBIC.001G012300, SOBIC.001G012400, SOBIC.001G015700, SOBIC.001G024400, SOBIC.001G030900, SOBIC.001G038400, SOBIC.001G042901, SOBIC.001G045800, SOBIC.001G048400, SOBIC.001G048600, SOBIC.001G059900, SOBIC.001G061400, SOBIC.001G061900, SOBIC.001G062600, SOBIC.001G065800, SOBIC.001G065900, SOB…
GO:0003777	microtubule motor activity	55	27	5.61	3.1e-13	1.952e-10	F	Sobic.001G074100, Sobic.001G088400, Sobic.001G177900, Sobic.001G399200, Sobic.001G534000, Sobic.002G004100, Sobic.002G204400, Sobic.002G390800, Sobic.003G043900, Sobic.003G212800, Sobic.003G292700, Sobic.004G241300, Sobic.004G339500, Sobic.005G000500, Sobic.005G144600, Sobic.006G035600, Sobic.006G112800, Sobic.007G168900, Sobic.008G000800, Sobic.008G123000, Sobic.008G148000, Sobic.008G171900, Sob…	SOBIC.001G074100, SOBIC.001G088400, SOBIC.001G177900, SOBIC.001G399200, SOBIC.001G534000, SOBIC.002G004100, SOBIC.002G204400, SOBIC.002G390800, SOBIC.003G043900, SOBIC.003G212800, SOBIC.003G292700, SOBIC.004G241300, SOBIC.004G339500, SOBIC.005G000500, SOBIC.005G144600, SOBIC.006G035600, SOBIC.006G112800, SOBIC.007G168900, SOBIC.008G000800, SOBIC.008G123000, SOBIC.008G148000, SOBIC.008G171900, SOB…
GO:0016787	hydrolase activity	2915	409	297.16	4.6e-13	2.317e-10	F	Sobic.001G003600, Sobic.001G004500, Sobic.001G008300, Sobic.001G008600, Sobic.001G015700, Sobic.001G024400, Sobic.001G045800, Sobic.001G059900, Sobic.001G061900, Sobic.001G074100, Sobic.001G081100, Sobic.001G085200, Sobic.001G088400, Sobic.001G123300, Sobic.001G125000, Sobic.001G126400, Sobic.001G127700, Sobic.001G135600, Sobic.001G140300, Sobic.001G142200, Sobic.001G157700, Sobic.001G158200, Sob…	SOBIC.001G003600, SOBIC.001G004500, SOBIC.001G008300, SOBIC.001G008600, SOBIC.001G015700, SOBIC.001G024400, SOBIC.001G045800, SOBIC.001G059900, SOBIC.001G061900, SOBIC.001G074100, SOBIC.001G081100, SOBIC.001G085200, SOBIC.001G088400, SOBIC.001G123300, SOBIC.001G125000, SOBIC.001G126400, SOBIC.001G127700, SOBIC.001G135600, SOBIC.001G140300, SOBIC.001G142200, SOBIC.001G157700, SOBIC.001G158200, SOB…
GO:0008017	microtubule binding	88	34	8.97	1.6e-12	6.717e-10	F	Sobic.001G074100, Sobic.001G088400, Sobic.001G177900, Sobic.001G205000, Sobic.001G399200, Sobic.001G534000, Sobic.002G004100, Sobic.002G204400, Sobic.002G313000, Sobic.002G390800, Sobic.003G043900, Sobic.003G118100, Sobic.003G212800, Sobic.003G260700, Sobic.003G292700, Sobic.004G128600, Sobic.004G241300, Sobic.004G339500, Sobic.005G000500, Sobic.005G144600, Sobic.006G035600, Sobic.006G112800, Sob…	SOBIC.001G074100, SOBIC.001G088400, SOBIC.001G177900, SOBIC.001G205000, SOBIC.001G399200, SOBIC.001G534000, SOBIC.002G004100, SOBIC.002G204400, SOBIC.002G313000, SOBIC.002G390800, SOBIC.003G043900, SOBIC.003G118100, SOBIC.003G212800, SOBIC.003G260700, SOBIC.003G292700, SOBIC.004G128600, SOBIC.004G241300, SOBIC.004G339500, SOBIC.005G000500, SOBIC.005G144600, SOBIC.006G035600, SOBIC.006G112800, SOB…
GO:0015631	tubulin binding	98	34	9.99	5.3e-11	1.907e-08	F	Sobic.001G074100, Sobic.001G088400, Sobic.001G177900, Sobic.001G205000, Sobic.001G399200, Sobic.001G534000, Sobic.002G004100, Sobic.002G204400, Sobic.002G313000, Sobic.002G390800, Sobic.003G043900, Sobic.003G118100, Sobic.003G212800, Sobic.003G260700, Sobic.003G292700, Sobic.004G128600, Sobic.004G241300, Sobic.004G339500, Sobic.005G000500, Sobic.005G144600, Sobic.006G035600, Sobic.006G112800, Sob…	SOBIC.001G074100, SOBIC.001G088400, SOBIC.001G177900, SOBIC.001G205000, SOBIC.001G399200, SOBIC.001G534000, SOBIC.002G004100, SOBIC.002G204400, SOBIC.002G313000, SOBIC.002G390800, SOBIC.003G043900, SOBIC.003G118100, SOBIC.003G212800, SOBIC.003G260700, SOBIC.003G292700, SOBIC.004G128600, SOBIC.004G241300, SOBIC.004G339500, SOBIC.005G000500, SOBIC.005G144600, SOBIC.006G035600, SOBIC.006G112800, SOB…
GO:0003774	motor activity	68	27	6.93	1.5e-10	4.723e-08	F	Sobic.001G074100, Sobic.001G088400, Sobic.001G177900, Sobic.001G399200, Sobic.001G534000, Sobic.002G004100, Sobic.002G204400, Sobic.002G390800, Sobic.003G043900, Sobic.003G212800, Sobic.003G292700, Sobic.004G241300, Sobic.004G339500, Sobic.005G000500, Sobic.005G144600, Sobic.006G035600, Sobic.006G112800, Sobic.007G168900, Sobic.008G000800, Sobic.008G123000, Sobic.008G148000, Sobic.008G171900, Sob…	SOBIC.001G074100, SOBIC.001G088400, SOBIC.001G177900, SOBIC.001G399200, SOBIC.001G534000, SOBIC.002G004100, SOBIC.002G204400, SOBIC.002G390800, SOBIC.003G043900, SOBIC.003G212800, SOBIC.003G292700, SOBIC.004G241300, SOBIC.004G339500, SOBIC.005G000500, SOBIC.005G144600, SOBIC.006G035600, SOBIC.006G112800, SOBIC.007G168900, SOBIC.008G000800, SOBIC.008G123000, SOBIC.008G148000, SOBIC.008G171900, SOB…
GO:0008092	cytoskeletal protein binding	169	46	17.23	3.1e-10	8.677e-08	F	Sobic.001G074100, Sobic.001G088400, Sobic.001G177900, Sobic.001G205000, Sobic.001G322400, Sobic.001G361800, Sobic.001G366700, Sobic.001G399200, Sobic.001G402400, Sobic.001G439700, Sobic.001G534000, Sobic.002G004100, Sobic.002G204400, Sobic.002G313000, Sobic.002G390800, Sobic.002G394500, Sobic.002G408000, Sobic.003G043900, Sobic.003G118100, Sobic.003G174900, Sobic.003G212800, Sobic.003G260700, Sob…	SOBIC.001G074100, SOBIC.001G088400, SOBIC.001G177900, SOBIC.001G205000, SOBIC.001G322400, SOBIC.001G361800, SOBIC.001G366700, SOBIC.001G399200, SOBIC.001G402400, SOBIC.001G439700, SOBIC.001G534000, SOBIC.002G004100, SOBIC.002G204400, SOBIC.002G313000, SOBIC.002G390800, SOBIC.002G394500, SOBIC.002G408000, SOBIC.003G043900, SOBIC.003G118100, SOBIC.003G174900, SOBIC.003G212800, SOBIC.003G260700, SOB…
GO:0046906	tetrapyrrole binding	575	106	58.62	9.1e-10	2.292e-07	F	Sobic.001G012200, Sobic.001G012300, Sobic.001G080200, Sobic.001G082300, Sobic.001G147500, Sobic.001G147900, Sobic.001G173100, Sobic.001G177000, Sobic.001G189000, Sobic.001G192100, Sobic.001G192200, Sobic.001G196300, Sobic.001G213300, Sobic.001G276500, Sobic.001G277000, Sobic.001G314000, Sobic.001G328100, Sobic.001G379300, Sobic.001G379400, Sobic.001G444400, Sobic.001G444500, Sobic.001G451600, Sob…	SOBIC.001G012200, SOBIC.001G012300, SOBIC.001G080200, SOBIC.001G082300, SOBIC.001G147500, SOBIC.001G147900, SOBIC.001G173100, SOBIC.001G177000, SOBIC.001G189000, SOBIC.001G192100, SOBIC.001G192200, SOBIC.001G196300, SOBIC.001G213300, SOBIC.001G276500, SOBIC.001G277000, SOBIC.001G314000, SOBIC.001G328100, SOBIC.001G379300, SOBIC.001G379400, SOBIC.001G444400, SOBIC.001G444500, SOBIC.001G451600, SOB…
GO:0004601	peroxidase activity	181	47	18.45	1.1e-09	2.519e-07	F	Sobic.001G080200, Sobic.001G189000, Sobic.001G277000, Sobic.001G314000, Sobic.001G328100, Sobic.001G379300, Sobic.001G379400, Sobic.001G444400, Sobic.001G444500, Sobic.001G517700, Sobic.002G003200, Sobic.002G003700, Sobic.002G258300, Sobic.002G416600, Sobic.003G024700, Sobic.003G120900, Sobic.003G121000, Sobic.003G127100, Sobic.003G151900, Sobic.003G152000, Sobic.003G152200, Sobic.003G175000, Sob…	SOBIC.001G080200, SOBIC.001G189000, SOBIC.001G277000, SOBIC.001G314000, SOBIC.001G328100, SOBIC.001G379300, SOBIC.001G379400, SOBIC.001G444400, SOBIC.001G444500, SOBIC.001G517700, SOBIC.002G003200, SOBIC.002G003700, SOBIC.002G258300, SOBIC.002G416600, SOBIC.003G024700, SOBIC.003G120900, SOBIC.003G121000, SOBIC.003G127100, SOBIC.003G151900, SOBIC.003G152000, SOBIC.003G152200, SOBIC.003G175000, SOB…
GO:0016684	oxidoreductase activity, acting on peroxide as acceptor	184	47	18.76	2e-09	4.198e-07	F	Sobic.001G080200, Sobic.001G189000, Sobic.001G277000, Sobic.001G314000, Sobic.001G328100, Sobic.001G379300, Sobic.001G379400, Sobic.001G444400, Sobic.001G444500, Sobic.001G517700, Sobic.002G003200, Sobic.002G003700, Sobic.002G258300, Sobic.002G416600, Sobic.003G024700, Sobic.003G120900, Sobic.003G121000, Sobic.003G127100, Sobic.003G151900, Sobic.003G152000, Sobic.003G152200, Sobic.003G175000, Sob…	SOBIC.001G080200, SOBIC.001G189000, SOBIC.001G277000, SOBIC.001G314000, SOBIC.001G328100, SOBIC.001G379300, SOBIC.001G379400, SOBIC.001G444400, SOBIC.001G444500, SOBIC.001G517700, SOBIC.002G003200, SOBIC.002G003700, SOBIC.002G258300, SOBIC.002G416600, SOBIC.003G024700, SOBIC.003G120900, SOBIC.003G121000, SOBIC.003G127100, SOBIC.003G151900, SOBIC.003G152000, SOBIC.003G152200, SOBIC.003G175000, SOB…
GO:0032403	protein complex binding	125	36	12.74	5e-09	9.688e-07	F	Sobic.001G074100, Sobic.001G078200, Sobic.001G088400, Sobic.001G177900, Sobic.001G205000, Sobic.001G399200, Sobic.001G534000, Sobic.002G004100, Sobic.002G204400, Sobic.002G313000, Sobic.002G390800, Sobic.003G043900, Sobic.003G118100, Sobic.003G212800, Sobic.003G260700, Sobic.003G292700, Sobic.004G128600, Sobic.004G241300, Sobic.004G339500, Sobic.005G000500, Sobic.005G144600, Sobic.006G035600, Sob…	SOBIC.001G074100, SOBIC.001G078200, SOBIC.001G088400, SOBIC.001G177900, SOBIC.001G205000, SOBIC.001G399200, SOBIC.001G534000, SOBIC.002G004100, SOBIC.002G204400, SOBIC.002G313000, SOBIC.002G390800, SOBIC.003G043900, SOBIC.003G118100, SOBIC.003G212800, SOBIC.003G260700, SOBIC.003G292700, SOBIC.004G128600, SOBIC.004G241300, SOBIC.004G339500, SOBIC.005G000500, SOBIC.005G144600, SOBIC.006G035600, SOB…
GO:0016209	antioxidant activity	205	49	20.9	9.7e-09	1.745e-06	F	Sobic.001G080200, Sobic.001G104600, Sobic.001G189000, Sobic.001G277000, Sobic.001G314000, Sobic.001G328100, Sobic.001G379300, Sobic.001G379400, Sobic.001G411100, Sobic.001G444400, Sobic.001G444500, Sobic.001G517700, Sobic.002G003200, Sobic.002G003700, Sobic.002G258300, Sobic.002G416600, Sobic.003G024700, Sobic.003G120900, Sobic.003G121000, Sobic.003G127100, Sobic.003G151900, Sobic.003G152000, Sob…	SOBIC.001G080200, SOBIC.001G104600, SOBIC.001G189000, SOBIC.001G277000, SOBIC.001G314000, SOBIC.001G328100, SOBIC.001G379300, SOBIC.001G379400, SOBIC.001G411100, SOBIC.001G444400, SOBIC.001G444500, SOBIC.001G517700, SOBIC.002G003200, SOBIC.002G003700, SOBIC.002G258300, SOBIC.002G416600, SOBIC.003G024700, SOBIC.003G120900, SOBIC.003G121000, SOBIC.003G127100, SOBIC.003G151900, SOBIC.003G152000, SOB…
GO:0016491	oxidoreductase activity	1680	239	171.26	2.7e-08	4.534e-06	F	Sobic.001G005300, Sobic.001G012200, Sobic.001G012300, Sobic.001G048400, Sobic.001G048600, Sobic.001G062600, Sobic.001G069700, Sobic.001G072000, Sobic.001G080200, Sobic.001G082300, Sobic.001G084100, Sobic.001G147500, Sobic.001G147900, Sobic.001G173100, Sobic.001G189000, Sobic.001G192100, Sobic.001G192200, Sobic.001G194900, Sobic.001G196300, Sobic.001G199400, Sobic.001G206200, Sobic.001G213300, Sob…	SOBIC.001G005300, SOBIC.001G012200, SOBIC.001G012300, SOBIC.001G048400, SOBIC.001G048600, SOBIC.001G062600, SOBIC.001G069700, SOBIC.001G072000, SOBIC.001G080200, SOBIC.001G082300, SOBIC.001G084100, SOBIC.001G147500, SOBIC.001G147900, SOBIC.001G173100, SOBIC.001G189000, SOBIC.001G192100, SOBIC.001G192200, SOBIC.001G194900, SOBIC.001G196300, SOBIC.001G199400, SOBIC.001G206200, SOBIC.001G213300, SOB…
GO:0016762	xyloglucan:xyloglucosyl transferase activity	34	16	3.47	4.7e-08	7.4e-06	F	Sobic.001G179400, Sobic.001G441700, Sobic.001G538000, Sobic.002G194500, Sobic.002G324100, Sobic.004G025900, Sobic.004G126700, Sobic.005G140001, Sobic.006G228100, Sobic.007G090436, Sobic.007G090460, Sobic.007G094900, Sobic.010G246400, Sobic.010G246500, Sobic.010G246600, Sobic.010G246700	SOBIC.001G179400, SOBIC.001G441700, SOBIC.001G538000, SOBIC.002G194500, SOBIC.002G324100, SOBIC.004G025900, SOBIC.004G126700, SOBIC.005G140001, SOBIC.006G228100, SOBIC.007G090436, SOBIC.007G090460, SOBIC.007G094900, SOBIC.010G246400, SOBIC.010G246500, SOBIC.010G246600, SOBIC.010G246700
GO:0031409	pigment binding	10	8	1.02	4.3e-07	6.372e-05	F	Sobic.001G177000, Sobic.002G288300, Sobic.002G338000, Sobic.002G339200, Sobic.003G209900, Sobic.004G056900, Sobic.005G087000, Sobic.006G264201	SOBIC.001G177000, SOBIC.002G288300, SOBIC.002G338000, SOBIC.002G339200, SOBIC.003G209900, SOBIC.004G056900, SOBIC.005G087000, SOBIC.006G264201
GO:0016168	chlorophyll binding	23	12	2.34	5.6e-07	7.837e-05	F	Sobic.001G177000, Sobic.001G276500, Sobic.002G033900, Sobic.002G288300, Sobic.002G338000, Sobic.002G339200, Sobic.003G172300, Sobic.003G209900, Sobic.003G395800, Sobic.004G056900, Sobic.005G087000, Sobic.006G264201	SOBIC.001G177000, SOBIC.001G276500, SOBIC.002G033900, SOBIC.002G288300, SOBIC.002G338000, SOBIC.002G339200, SOBIC.003G172300, SOBIC.003G209900, SOBIC.003G395800, SOBIC.004G056900, SOBIC.005G087000, SOBIC.006G264201
GO:0020037	heme binding	550	93	56.07	6.3e-07	8.352e-05	F	Sobic.001G012200, Sobic.001G012300, Sobic.001G080200, Sobic.001G082300, Sobic.001G147500, Sobic.001G147900, Sobic.001G173100, Sobic.001G189000, Sobic.001G192100, Sobic.001G192200, Sobic.001G196300, Sobic.001G213300, Sobic.001G277000, Sobic.001G314000, Sobic.001G328100, Sobic.001G379300, Sobic.001G379400, Sobic.001G444400, Sobic.001G444500, Sobic.001G451600, Sobic.001G510000, Sobic.001G514700, Sob…	SOBIC.001G012200, SOBIC.001G012300, SOBIC.001G080200, SOBIC.001G082300, SOBIC.001G147500, SOBIC.001G147900, SOBIC.001G173100, SOBIC.001G189000, SOBIC.001G192100, SOBIC.001G192200, SOBIC.001G196300, SOBIC.001G213300, SOBIC.001G277000, SOBIC.001G314000, SOBIC.001G328100, SOBIC.001G379300, SOBIC.001G379400, SOBIC.001G444400, SOBIC.001G444500, SOBIC.001G451600, SOBIC.001G510000, SOBIC.001G514700, SOB…
GO:0016722	oxidoreductase activity, oxidizing metal ions	50	17	5.1	4.7e-06	0.000592	F	Sobic.001G199400, Sobic.001G369800, Sobic.001G403100, Sobic.002G001300, Sobic.002G183800, Sobic.002G295100, Sobic.003G341500, Sobic.003G352700, Sobic.003G352800, Sobic.003G353200, Sobic.005G005800, Sobic.006G093100, Sobic.009G162300, Sobic.009G162800, Sobic.010G003100, Sobic.010G171800, Sobic.010G230000	SOBIC.001G199400, SOBIC.001G369800, SOBIC.001G403100, SOBIC.002G001300, SOBIC.002G183800, SOBIC.002G295100, SOBIC.003G341500, SOBIC.003G352700, SOBIC.003G352800, SOBIC.003G353200, SOBIC.005G005800, SOBIC.006G093100, SOBIC.009G162300, SOBIC.009G162800, SOBIC.010G003100, SOBIC.010G171800, SOBIC.010G230000
GO:0046982	protein heterodimerization activity	126	29	12.84	2.1e-05	0.002519	F	Sobic.001G009700, Sobic.001G416800, Sobic.001G416900, Sobic.001G435500, Sobic.001G529400, Sobic.002G059200, Sobic.002G221400, Sobic.002G276000, Sobic.003G057100, Sobic.003G057366, Sobic.003G092200, Sobic.003G350100, Sobic.004G028500, Sobic.004G170500, Sobic.004G205300, Sobic.004G265400, Sobic.004G279601, Sobic.006G076400, Sobic.006G081800, Sobic.006G191800, Sobic.006G279400, Sobic.007G149600, Sob…	SOBIC.001G009700, SOBIC.001G416800, SOBIC.001G416900, SOBIC.001G435500, SOBIC.001G529400, SOBIC.002G059200, SOBIC.002G221400, SOBIC.002G276000, SOBIC.003G057100, SOBIC.003G057366, SOBIC.003G092200, SOBIC.003G350100, SOBIC.004G028500, SOBIC.004G170500, SOBIC.004G205300, SOBIC.004G265400, SOBIC.004G279601, SOBIC.006G076400, SOBIC.006G081800, SOBIC.006G191800, SOBIC.006G279400, SOBIC.007G149600, SOB…
GO:0035251	UDP-glucosyltransferase activity	236	45	24.06	2.7e-05	0.003092	F	Sobic.001G012400, Sobic.001G030900, Sobic.001G084300, Sobic.001G084400, Sobic.001G224300, Sobic.001G239500, Sobic.001G344500, Sobic.002G085100, Sobic.002G085300, Sobic.002G094600, Sobic.002G116000, Sobic.002G173900, Sobic.002G194700, Sobic.002G237900, Sobic.002G265400, Sobic.002G311900, Sobic.002G334100, Sobic.002G379700, Sobic.003G394100, Sobic.004G087200, Sobic.004G224400, Sobic.004G229800, Sob…	SOBIC.001G012400, SOBIC.001G030900, SOBIC.001G084300, SOBIC.001G084400, SOBIC.001G224300, SOBIC.001G239500, SOBIC.001G344500, SOBIC.002G085100, SOBIC.002G085300, SOBIC.002G094600, SOBIC.002G116000, SOBIC.002G173900, SOBIC.002G194700, SOBIC.002G237900, SOBIC.002G265400, SOBIC.002G311900, SOBIC.002G334100, SOBIC.002G379700, SOBIC.003G394100, SOBIC.004G087200, SOBIC.004G224400, SOBIC.004G229800, SOB…
GO:0046527	glucosyltransferase activity	245	46	24.98	3.2e-05	0.003505	F	Sobic.001G012400, Sobic.001G030900, Sobic.001G084300, Sobic.001G084400, Sobic.001G224300, Sobic.001G239500, Sobic.001G344500, Sobic.002G085100, Sobic.002G085300, Sobic.002G094600, Sobic.002G116000, Sobic.002G173900, Sobic.002G194700, Sobic.002G237900, Sobic.002G265400, Sobic.002G311900, Sobic.002G334100, Sobic.002G379700, Sobic.003G394100, Sobic.004G087200, Sobic.004G224400, Sobic.004G229800, Sob…	SOBIC.001G012400, SOBIC.001G030900, SOBIC.001G084300, SOBIC.001G084400, SOBIC.001G224300, SOBIC.001G239500, SOBIC.001G344500, SOBIC.002G085100, SOBIC.002G085300, SOBIC.002G094600, SOBIC.002G116000, SOBIC.002G173900, SOBIC.002G194700, SOBIC.002G237900, SOBIC.002G265400, SOBIC.002G311900, SOBIC.002G334100, SOBIC.002G379700, SOBIC.003G394100, SOBIC.004G087200, SOBIC.004G224400, SOBIC.004G229800, SOB…
GO:0009055	electron carrier activity	186	37	18.96	5.3e-05	0.005563	F	Sobic.001G046800, Sobic.001G062600, Sobic.001G083500, Sobic.001G119200, Sobic.001G533200, Sobic.002G007200, Sobic.002G107000, Sobic.002G233500, Sobic.002G345800, Sobic.002G379000, Sobic.003G163500, Sobic.003G163700, Sobic.003G250600, Sobic.003G284800, Sobic.003G320500, Sobic.003G321400, Sobic.004G050700, Sobic.004G051000, Sobic.004G156900, Sobic.004G249700, Sobic.004G297900, Sobic.005G203900, Sob…	SOBIC.001G046800, SOBIC.001G062600, SOBIC.001G083500, SOBIC.001G119200, SOBIC.001G533200, SOBIC.002G007200, SOBIC.002G107000, SOBIC.002G233500, SOBIC.002G345800, SOBIC.002G379000, SOBIC.003G163500, SOBIC.003G163700, SOBIC.003G250600, SOBIC.003G284800, SOBIC.003G320500, SOBIC.003G321400, SOBIC.004G050700, SOBIC.004G051000, SOBIC.004G156900, SOBIC.004G249700, SOBIC.004G297900, SOBIC.005G203900, SOB…
GO:0042973	glucan endo-1,3-beta-D-glucosidase activity	6	5	0.61	6e-05	0.006046	F	Sobic.001G123300, Sobic.001G263500, Sobic.001G458600, Sobic.010G020100, Sobic.010G022500	SOBIC.001G123300, SOBIC.001G263500, SOBIC.001G458600, SOBIC.010G020100, SOBIC.010G022500
GO:0016758	transferase activity, transferring hexosyl groups	487	76	49.65	0.00011	0.01066	F	Sobic.001G012400, Sobic.001G030900, Sobic.001G084300, Sobic.001G084400, Sobic.001G103000, Sobic.001G130600, Sobic.001G179400, Sobic.001G224300, Sobic.001G239500, Sobic.001G344500, Sobic.001G441700, Sobic.001G538000, Sobic.002G085100, Sobic.002G085300, Sobic.002G094600, Sobic.002G116000, Sobic.002G173900, Sobic.002G194500, Sobic.002G194700, Sobic.002G237900, Sobic.002G265400, Sobic.002G311900, Sob…	SOBIC.001G012400, SOBIC.001G030900, SOBIC.001G084300, SOBIC.001G084400, SOBIC.001G103000, SOBIC.001G130600, SOBIC.001G179400, SOBIC.001G224300, SOBIC.001G239500, SOBIC.001G344500, SOBIC.001G441700, SOBIC.001G538000, SOBIC.002G085100, SOBIC.002G085300, SOBIC.002G094600, SOBIC.002G116000, SOBIC.002G173900, SOBIC.002G194500, SOBIC.002G194700, SOBIC.002G237900, SOBIC.002G265400, SOBIC.002G311900, SOB…
GO:0046556	alpha-L-arabinofuranosidase activity	17	8	1.73	0.00012	0.0112	F	Sobic.003G085900, Sobic.003G142100, Sobic.004G233700, Sobic.005G087400, Sobic.005G110457, Sobic.005G110460, Sobic.006G235600, Sobic.008G017300	SOBIC.003G085900, SOBIC.003G142100, SOBIC.004G233700, SOBIC.005G087400, SOBIC.005G110457, SOBIC.005G110460, SOBIC.006G235600, SOBIC.008G017300
GO:0044877	macromolecular complex binding	253	45	25.79	0.00015	0.01349	F	Sobic.001G009700, Sobic.001G062700, Sobic.001G074100, Sobic.001G078200, Sobic.001G088400, Sobic.001G177900, Sobic.001G205000, Sobic.001G299600, Sobic.001G399200, Sobic.001G534000, Sobic.002G004100, Sobic.002G204400, Sobic.002G313000, Sobic.002G390800, Sobic.003G043900, Sobic.003G118100, Sobic.003G211200, Sobic.003G212800, Sobic.003G260700, Sobic.003G292700, Sobic.004G128600, Sobic.004G197400, Sob…	SOBIC.001G009700, SOBIC.001G062700, SOBIC.001G074100, SOBIC.001G078200, SOBIC.001G088400, SOBIC.001G177900, SOBIC.001G205000, SOBIC.001G299600, SOBIC.001G399200, SOBIC.001G534000, SOBIC.002G004100, SOBIC.002G204400, SOBIC.002G313000, SOBIC.002G390800, SOBIC.003G043900, SOBIC.003G118100, SOBIC.003G211200, SOBIC.003G212800, SOBIC.003G260700, SOBIC.003G292700, SOBIC.004G128600, SOBIC.004G197400, SOB…
GO:0008083	growth factor activity	7	5	0.71	0.00019	0.0165	F	Sobic.001G448300, Sobic.002G021132, Sobic.005G155200, Sobic.008G034500, Sobic.008G034700	SOBIC.001G448300, SOBIC.002G021132, SOBIC.005G155200, SOBIC.008G034500, SOBIC.008G034700
GO:0016788	hydrolase activity, acting on ester bonds	801	112	81.66	0.00032	0.02595	F	Sobic.001G003600, Sobic.001G008300, Sobic.001G008600, Sobic.001G015700, Sobic.001G024400, Sobic.001G059900, Sobic.001G135600, Sobic.001G162700, Sobic.001G182300, Sobic.001G182600, Sobic.001G214000, Sobic.001G228100, Sobic.001G250200, Sobic.001G258600, Sobic.001G275400, Sobic.001G305100, Sobic.001G382900, Sobic.001G401000, Sobic.001G408001, Sobic.001G442500, Sobic.002G033000, Sobic.002G111500, Sob…	SOBIC.001G003600, SOBIC.001G008300, SOBIC.001G008600, SOBIC.001G015700, SOBIC.001G024400, SOBIC.001G059900, SOBIC.001G135600, SOBIC.001G162700, SOBIC.001G182300, SOBIC.001G182600, SOBIC.001G214000, SOBIC.001G228100, SOBIC.001G250200, SOBIC.001G258600, SOBIC.001G275400, SOBIC.001G305100, SOBIC.001G382900, SOBIC.001G401000, SOBIC.001G408001, SOBIC.001G442500, SOBIC.002G033000, SOBIC.002G111500, SOB…
GO:0009044	xylan 1,4-beta-xylosidase activity	11	6	1.12	0.00033	0.02595	F	Sobic.003G085900, Sobic.003G142100, Sobic.004G233700, Sobic.005G110457, Sobic.005G110460, Sobic.006G235600	SOBIC.003G085900, SOBIC.003G142100, SOBIC.004G233700, SOBIC.005G110457, SOBIC.005G110460, SOBIC.006G235600
GO:0097599	xylanase activity	11	6	1.12	0.00033	0.02595	F	Sobic.003G085900, Sobic.003G142100, Sobic.004G233700, Sobic.005G110457, Sobic.005G110460, Sobic.006G235600	SOBIC.003G085900, SOBIC.003G142100, SOBIC.004G233700, SOBIC.005G110457, SOBIC.005G110460, SOBIC.006G235600
GO:0008061	chitin binding	39	12	3.98	0.00034	0.02595	F	Sobic.002G055600, Sobic.002G055700, Sobic.002G286700, Sobic.003G364200, Sobic.005G084300, Sobic.005G099000, Sobic.005G110600, Sobic.006G044200, Sobic.006G132300, Sobic.006G132500, Sobic.008G158900, Sobic.010G273600	SOBIC.002G055600, SOBIC.002G055700, SOBIC.002G286700, SOBIC.003G364200, SOBIC.005G084300, SOBIC.005G099000, SOBIC.005G110600, SOBIC.006G044200, SOBIC.006G132300, SOBIC.006G132500, SOBIC.008G158900, SOBIC.010G273600
GO:0005506	iron ion binding	474	71	48.32	0.0006	0.04445	F	Sobic.001G005300, Sobic.001G012200, Sobic.001G012300, Sobic.001G062600, Sobic.001G069700, Sobic.001G082300, Sobic.001G147500, Sobic.001G147900, Sobic.001G173100, Sobic.001G192100, Sobic.001G192200, Sobic.001G196300, Sobic.001G213300, Sobic.001G222700, Sobic.001G451600, Sobic.001G510000, Sobic.001G514700, Sobic.002G003100, Sobic.002G040400, Sobic.002G040500, Sobic.002G107000, Sobic.002G137800, Sob…	SOBIC.001G005300, SOBIC.001G012200, SOBIC.001G012300, SOBIC.001G062600, SOBIC.001G069700, SOBIC.001G082300, SOBIC.001G147500, SOBIC.001G147900, SOBIC.001G173100, SOBIC.001G192100, SOBIC.001G192200, SOBIC.001G196300, SOBIC.001G213300, SOBIC.001G222700, SOBIC.001G451600, SOBIC.001G510000, SOBIC.001G514700, SOBIC.002G003100, SOBIC.002G040400, SOBIC.002G040500, SOBIC.002G107000, SOBIC.002G137800, SOB…
GO:0016757	transferase activity, transferring glycosyl groups	617	88	62.9	0.00072	0.05182	F	Sobic.001G012400, Sobic.001G030900, Sobic.001G084300, Sobic.001G084400, Sobic.001G103000, Sobic.001G130600, Sobic.001G138200, Sobic.001G179400, Sobic.001G224300, Sobic.001G239500, Sobic.001G344500, Sobic.001G441700, Sobic.001G538000, Sobic.002G085100, Sobic.002G085300, Sobic.002G094600, Sobic.002G116000, Sobic.002G173900, Sobic.002G194500, Sobic.002G194700, Sobic.002G210401, Sobic.002G237900, Sob…	SOBIC.001G012400, SOBIC.001G030900, SOBIC.001G084300, SOBIC.001G084400, SOBIC.001G103000, SOBIC.001G130600, SOBIC.001G138200, SOBIC.001G179400, SOBIC.001G224300, SOBIC.001G239500, SOBIC.001G344500, SOBIC.001G441700, SOBIC.001G538000, SOBIC.002G085100, SOBIC.002G085300, SOBIC.002G094600, SOBIC.002G116000, SOBIC.002G173900, SOBIC.002G194500, SOBIC.002G194700, SOBIC.002G210401, SOBIC.002G237900, SOB…
GO:0004373	glycogen (starch) synthase activity	9	5	0.92	0.00097	0.06777	F	Sobic.001G239500, Sobic.002G116000, Sobic.004G238600, Sobic.006G221000, Sobic.010G047700	SOBIC.001G239500, SOBIC.002G116000, SOBIC.004G238600, SOBIC.006G221000, SOBIC.010G047700
GO:0005089	Rho guanyl-nucleotide exchange factor activity	13	6	1.33	0.00101	0.06777	F	Sobic.002G284100, Sobic.002G302800, Sobic.003G356600, Sobic.006G176400, Sobic.009G159600, Sobic.009G229900	SOBIC.002G284100, SOBIC.002G302800, SOBIC.003G356600, SOBIC.006G176400, SOBIC.009G159600, SOBIC.009G229900
GO:0009011	starch synthase activity	3	3	0.31	0.00106	0.06777	F	Sobic.004G238600, Sobic.006G221000, Sobic.010G047700	SOBIC.004G238600, SOBIC.006G221000, SOBIC.010G047700
GO:0001871	pattern binding	171	31	17.43	0.00108	0.06777	F	Sobic.001G061900, Sobic.001G085200, Sobic.001G142200, Sobic.001G263500, Sobic.001G295800, Sobic.001G346200, Sobic.001G357900, Sobic.001G452900, Sobic.002G034301, Sobic.002G351700, Sobic.003G079900, Sobic.003G080500, Sobic.003G229800, Sobic.003G290400, Sobic.003G326700, Sobic.003G421700, Sobic.003G421900, Sobic.003G423500, Sobic.004G313200, Sobic.005G164000, Sobic.006G211600, Sobic.006G221000, Sob…	SOBIC.001G061900, SOBIC.001G085200, SOBIC.001G142200, SOBIC.001G263500, SOBIC.001G295800, SOBIC.001G346200, SOBIC.001G357900, SOBIC.001G452900, SOBIC.002G034301, SOBIC.002G351700, SOBIC.003G079900, SOBIC.003G080500, SOBIC.003G229800, SOBIC.003G290400, SOBIC.003G326700, SOBIC.003G421700, SOBIC.003G421900, SOBIC.003G423500, SOBIC.004G313200, SOBIC.005G164000, SOBIC.006G211600, SOBIC.006G221000, SOB…
GO:0030247	polysaccharide binding	171	31	17.43	0.00108	0.06777	F	Sobic.001G061900, Sobic.001G085200, Sobic.001G142200, Sobic.001G263500, Sobic.001G295800, Sobic.001G346200, Sobic.001G357900, Sobic.001G452900, Sobic.002G034301, Sobic.002G351700, Sobic.003G079900, Sobic.003G080500, Sobic.003G229800, Sobic.003G290400, Sobic.003G326700, Sobic.003G421700, Sobic.003G421900, Sobic.003G423500, Sobic.004G313200, Sobic.005G164000, Sobic.006G211600, Sobic.006G221000, Sob…	SOBIC.001G061900, SOBIC.001G085200, SOBIC.001G142200, SOBIC.001G263500, SOBIC.001G295800, SOBIC.001G346200, SOBIC.001G357900, SOBIC.001G452900, SOBIC.002G034301, SOBIC.002G351700, SOBIC.003G079900, SOBIC.003G080500, SOBIC.003G229800, SOBIC.003G290400, SOBIC.003G326700, SOBIC.003G421700, SOBIC.003G421900, SOBIC.003G423500, SOBIC.004G313200, SOBIC.005G164000, SOBIC.006G211600, SOBIC.006G221000, SOB…
GO:0008236	serine-type peptidase activity	201	35	20.49	0.00113	0.06777	F	Sobic.001G081100, Sobic.001G320000, Sobic.001G353000, Sobic.001G396500, Sobic.001G498100, Sobic.001G507800, Sobic.001G532200, Sobic.002G065400, Sobic.002G112300, Sobic.002G401200, Sobic.003G062900, Sobic.003G072900, Sobic.003G132500, Sobic.003G154200, Sobic.003G269900, Sobic.003G283100, Sobic.003G309400, Sobic.003G328900, Sobic.003G345700, Sobic.004G010000, Sobic.004G112100, Sobic.004G318700, Sob…	SOBIC.001G081100, SOBIC.001G320000, SOBIC.001G353000, SOBIC.001G396500, SOBIC.001G498100, SOBIC.001G507800, SOBIC.001G532200, SOBIC.002G065400, SOBIC.002G112300, SOBIC.002G401200, SOBIC.003G062900, SOBIC.003G072900, SOBIC.003G132500, SOBIC.003G154200, SOBIC.003G269900, SOBIC.003G283100, SOBIC.003G309400, SOBIC.003G328900, SOBIC.003G345700, SOBIC.004G010000, SOBIC.004G112100, SOBIC.004G318700, SOB…
GO:0017171	serine hydrolase activity	201	35	20.49	0.00113	0.06777	F	Sobic.001G081100, Sobic.001G320000, Sobic.001G353000, Sobic.001G396500, Sobic.001G498100, Sobic.001G507800, Sobic.001G532200, Sobic.002G065400, Sobic.002G112300, Sobic.002G401200, Sobic.003G062900, Sobic.003G072900, Sobic.003G132500, Sobic.003G154200, Sobic.003G269900, Sobic.003G283100, Sobic.003G309400, Sobic.003G328900, Sobic.003G345700, Sobic.004G010000, Sobic.004G112100, Sobic.004G318700, Sob…	SOBIC.001G081100, SOBIC.001G320000, SOBIC.001G353000, SOBIC.001G396500, SOBIC.001G498100, SOBIC.001G507800, SOBIC.001G532200, SOBIC.002G065400, SOBIC.002G112300, SOBIC.002G401200, SOBIC.003G062900, SOBIC.003G072900, SOBIC.003G132500, SOBIC.003G154200, SOBIC.003G269900, SOBIC.003G283100, SOBIC.003G309400, SOBIC.003G328900, SOBIC.003G345700, SOBIC.004G010000, SOBIC.004G112100, SOBIC.004G318700, SOB…
GO:0052716	hydroquinone:oxygen oxidoreductase activity	23	8	2.34	0.00138	0.08084	F	Sobic.001G403100, Sobic.003G341500, Sobic.003G352700, Sobic.003G352800, Sobic.003G353200, Sobic.005G005800, Sobic.009G162300, Sobic.009G162800	SOBIC.001G403100, SOBIC.003G341500, SOBIC.003G352700, SOBIC.003G352800, SOBIC.003G353200, SOBIC.005G005800, SOBIC.009G162300, SOBIC.009G162800
GO:0016747	transferase activity, transferring acyl groups other than amino-acyl groups	409	61	41.69	0.00156	0.08931	F	Sobic.001G038400, Sobic.001G093000, Sobic.001G144400, Sobic.001G221900, Sobic.001G247700, Sobic.001G250200, Sobic.001G271600, Sobic.001G273200, Sobic.001G495500, Sobic.002G128600, Sobic.002G179700, Sobic.002G308000, Sobic.002G362700, Sobic.002G374600, Sobic.003G068300, Sobic.003G082900, Sobic.003G105500, Sobic.003G178500, Sobic.003G178700, Sobic.003G211200, Sobic.003G360000, Sobic.003G360700, Sob…	SOBIC.001G038400, SOBIC.001G093000, SOBIC.001G144400, SOBIC.001G221900, SOBIC.001G247700, SOBIC.001G250200, SOBIC.001G271600, SOBIC.001G273200, SOBIC.001G495500, SOBIC.002G128600, SOBIC.002G179700, SOBIC.002G308000, SOBIC.002G362700, SOBIC.002G374600, SOBIC.003G068300, SOBIC.003G082900, SOBIC.003G105500, SOBIC.003G178500, SOBIC.003G178700, SOBIC.003G211200, SOBIC.003G360000, SOBIC.003G360700, SOB…
GO:0008574	ATP-dependent microtubule motor activity, plus-end-directed	10	5	1.02	0.00178	0.09964	F	Sobic.001G177900, Sobic.005G000500, Sobic.006G035600, Sobic.007G168900, Sobic.008G000800	SOBIC.001G177900, SOBIC.005G000500, SOBIC.006G035600, SOBIC.007G168900, SOBIC.008G000800
GO:0016709	oxidoreductase activity, acting on paired donors, with incorporation or reduction of molecular oxygen, NAD(P)H as one donor, and incorporation of one atom of oxygen	241	39	24.57	0.00247	0.1353	F	Sobic.001G012200, Sobic.001G012300, Sobic.001G082300, Sobic.001G173100, Sobic.001G192100, Sobic.001G192200, Sobic.001G196300, Sobic.001G302666, Sobic.001G423633, Sobic.001G514700, Sobic.002G040400, Sobic.002G040500, Sobic.002G051300, Sobic.002G051400, Sobic.002G190300, Sobic.002G225400, Sobic.002G287000, Sobic.003G009700, Sobic.003G009900, Sobic.003G089600, Sobic.003G132100, Sobic.003G327800, Sob…	SOBIC.001G012200, SOBIC.001G012300, SOBIC.001G082300, SOBIC.001G173100, SOBIC.001G192100, SOBIC.001G192200, SOBIC.001G196300, SOBIC.001G302666, SOBIC.001G423633, SOBIC.001G514700, SOBIC.002G040400, SOBIC.002G040500, SOBIC.002G051300, SOBIC.002G051400, SOBIC.002G190300, SOBIC.002G225400, SOBIC.002G287000, SOBIC.003G009700, SOBIC.003G009900, SOBIC.003G089600, SOBIC.003G132100, SOBIC.003G327800, SOB…
GO:0016705	oxidoreductase activity, acting on paired donors, with incorporation or reduction of molecular oxygen	459	66	46.79	0.00258	0.1383	F	Sobic.001G005300, Sobic.001G012200, Sobic.001G012300, Sobic.001G082300, Sobic.001G147500, Sobic.001G147900, Sobic.001G173100, Sobic.001G192100, Sobic.001G192200, Sobic.001G196300, Sobic.001G213300, Sobic.001G302666, Sobic.001G334501, Sobic.001G423633, Sobic.001G451600, Sobic.001G510000, Sobic.001G514700, Sobic.002G003100, Sobic.002G040400, Sobic.002G040500, Sobic.002G051300, Sobic.002G051400, Sob…	SOBIC.001G005300, SOBIC.001G012200, SOBIC.001G012300, SOBIC.001G082300, SOBIC.001G147500, SOBIC.001G147900, SOBIC.001G173100, SOBIC.001G192100, SOBIC.001G192200, SOBIC.001G196300, SOBIC.001G213300, SOBIC.001G302666, SOBIC.001G334501, SOBIC.001G423633, SOBIC.001G451600, SOBIC.001G510000, SOBIC.001G514700, SOBIC.002G003100, SOBIC.002G040400, SOBIC.002G040500, SOBIC.002G051300, SOBIC.002G051400, SOB…
GO:0080043	quercetin 3-O-glucosyltransferase activity	159	28	16.21	0.00283	0.1455	F	Sobic.001G012400, Sobic.001G030900, Sobic.001G084300, Sobic.001G084400, Sobic.002G085100, Sobic.002G085300, Sobic.002G173900, Sobic.002G265400, Sobic.002G311900, Sobic.002G379700, Sobic.004G087200, Sobic.004G224400, Sobic.004G229800, Sobic.004G230800, Sobic.005G032000, Sobic.006G097800, Sobic.006G153100, Sobic.009G066100, Sobic.009G187000, Sobic.009G205800, Sobic.010G048600, Sobic.010G081600, Sob…	SOBIC.001G012400, SOBIC.001G030900, SOBIC.001G084300, SOBIC.001G084400, SOBIC.002G085100, SOBIC.002G085300, SOBIC.002G173900, SOBIC.002G265400, SOBIC.002G311900, SOBIC.002G379700, SOBIC.004G087200, SOBIC.004G224400, SOBIC.004G229800, SOBIC.004G230800, SOBIC.005G032000, SOBIC.006G097800, SOBIC.006G153100, SOBIC.009G066100, SOBIC.009G187000, SOBIC.009G205800, SOBIC.010G048600, SOBIC.010G081600, SOB…
GO:0080044	quercetin 7-O-glucosyltransferase activity	159	28	16.21	0.00283	0.1455	F	Sobic.001G012400, Sobic.001G030900, Sobic.001G084300, Sobic.001G084400, Sobic.002G085100, Sobic.002G085300, Sobic.002G173900, Sobic.002G265400, Sobic.002G311900, Sobic.002G379700, Sobic.004G087200, Sobic.004G224400, Sobic.004G229800, Sobic.004G230800, Sobic.005G032000, Sobic.006G097800, Sobic.006G153100, Sobic.009G066100, Sobic.009G187000, Sobic.009G205800, Sobic.010G048600, Sobic.010G081600, Sob…	SOBIC.001G012400, SOBIC.001G030900, SOBIC.001G084300, SOBIC.001G084400, SOBIC.002G085100, SOBIC.002G085300, SOBIC.002G173900, SOBIC.002G265400, SOBIC.002G311900, SOBIC.002G379700, SOBIC.004G087200, SOBIC.004G224400, SOBIC.004G229800, SOBIC.004G230800, SOBIC.005G032000, SOBIC.006G097800, SOBIC.006G153100, SOBIC.009G066100, SOBIC.009G187000, SOBIC.009G205800, SOBIC.010G048600, SOBIC.010G081600, SOB…
GO:0016830	carbon-carbon lyase activity	138	25	14.07	0.00315	0.1536	F	Sobic.001G222700, Sobic.001G443800, Sobic.002G206700, Sobic.002G296500, Sobic.002G324000, Sobic.003G112200, Sobic.003G136200, Sobic.003G427700, Sobic.003G427900, Sobic.004G165300, Sobic.004G335500, Sobic.005G042000, Sobic.005G139600, Sobic.006G018100, Sobic.006G095700, Sobic.006G096500, Sobic.006G109100, Sobic.006G248300, Sobic.007G106500, Sobic.007G151200, Sobic.008G053200, Sobic.009G059100, Sob…	SOBIC.001G222700, SOBIC.001G443800, SOBIC.002G206700, SOBIC.002G296500, SOBIC.002G324000, SOBIC.003G112200, SOBIC.003G136200, SOBIC.003G427700, SOBIC.003G427900, SOBIC.004G165300, SOBIC.004G335500, SOBIC.005G042000, SOBIC.005G139600, SOBIC.006G018100, SOBIC.006G095700, SOBIC.006G096500, SOBIC.006G109100, SOBIC.006G248300, SOBIC.007G106500, SOBIC.007G151200, SOBIC.008G053200, SOBIC.009G059100, SOB…
GO:0004568	chitinase activity	43	11	4.38	0.00317	0.1536	F	Sobic.002G055600, Sobic.002G055700, Sobic.003G364200, Sobic.005G084300, Sobic.005G099000, Sobic.005G110600, Sobic.006G044200, Sobic.006G132300, Sobic.006G132500, Sobic.008G158900, Sobic.010G273600	SOBIC.002G055600, SOBIC.002G055700, SOBIC.003G364200, SOBIC.005G084300, SOBIC.005G099000, SOBIC.005G110600, SOBIC.006G044200, SOBIC.006G132300, SOBIC.006G132500, SOBIC.008G158900, SOBIC.010G273600
GO:0010333	terpene synthase activity	43	11	4.38	0.00317	0.1536	F	Sobic.004G019100, Sobic.004G019300, Sobic.004G019400, Sobic.004G153900, Sobic.005G130100, Sobic.006G027500, Sobic.006G211400, Sobic.007G034700, Sobic.007G055600, Sobic.009G009000, Sobic.009G009200	SOBIC.004G019100, SOBIC.004G019300, SOBIC.004G019400, SOBIC.004G153900, SOBIC.005G130100, SOBIC.006G027500, SOBIC.006G211400, SOBIC.007G034700, SOBIC.007G055600, SOBIC.009G009000, SOBIC.009G009200
GO:0008194	UDP-glycosyltransferase activity	333	50	33.95	0.00341	0.1621	F	Sobic.001G012400, Sobic.001G030900, Sobic.001G084300, Sobic.001G084400, Sobic.001G103000, Sobic.001G224300, Sobic.001G239500, Sobic.001G344500, Sobic.002G085100, Sobic.002G085300, Sobic.002G094600, Sobic.002G116000, Sobic.002G173900, Sobic.002G194700, Sobic.002G237900, Sobic.002G265400, Sobic.002G311900, Sobic.002G334100, Sobic.002G379700, Sobic.002G430700, Sobic.003G374300, Sobic.003G394100, Sob…	SOBIC.001G012400, SOBIC.001G030900, SOBIC.001G084300, SOBIC.001G084400, SOBIC.001G103000, SOBIC.001G224300, SOBIC.001G239500, SOBIC.001G344500, SOBIC.002G085100, SOBIC.002G085300, SOBIC.002G094600, SOBIC.002G116000, SOBIC.002G173900, SOBIC.002G194700, SOBIC.002G237900, SOBIC.002G265400, SOBIC.002G311900, SOBIC.002G334100, SOBIC.002G379700, SOBIC.002G430700, SOBIC.003G374300, SOBIC.003G394100, SOB…
GO:0004565	beta-galactosidase activity	16	6	1.63	0.00362	0.1642	F	Sobic.001G123300, Sobic.001G433200, Sobic.001G458600, Sobic.001G493900, Sobic.003G374100, Sobic.004G093400	SOBIC.001G123300, SOBIC.001G433200, SOBIC.001G458600, SOBIC.001G493900, SOBIC.003G374100, SOBIC.004G093400
GO:0005544	calcium-dependent phospholipid binding	21	7	2.14	0.00363	0.1642	F	Sobic.001G151200, Sobic.004G232300, Sobic.004G343800, Sobic.009G121900, Sobic.009G148000, Sobic.010G089500, Sobic.010G192500	SOBIC.001G151200, SOBIC.004G232300, SOBIC.004G343800, SOBIC.009G121900, SOBIC.009G148000, SOBIC.010G089500, SOBIC.010G192500
GO:0004497	monooxygenase activity	383	56	39.04	0.00365	0.1642	F	Sobic.001G012200, Sobic.001G012300, Sobic.001G048400, Sobic.001G048600, Sobic.001G082300, Sobic.001G147900, Sobic.001G173100, Sobic.001G192100, Sobic.001G192200, Sobic.001G196300, Sobic.001G213300, Sobic.001G302666, Sobic.001G423633, Sobic.001G451600, Sobic.001G510000, Sobic.001G514700, Sobic.002G040400, Sobic.002G040500, Sobic.002G051300, Sobic.002G051400, Sobic.002G190300, Sobic.002G225400, Sob…	SOBIC.001G012200, SOBIC.001G012300, SOBIC.001G048400, SOBIC.001G048600, SOBIC.001G082300, SOBIC.001G147900, SOBIC.001G173100, SOBIC.001G192100, SOBIC.001G192200, SOBIC.001G196300, SOBIC.001G213300, SOBIC.001G302666, SOBIC.001G423633, SOBIC.001G451600, SOBIC.001G510000, SOBIC.001G514700, SOBIC.002G040400, SOBIC.002G040500, SOBIC.002G051300, SOBIC.002G051400, SOBIC.002G190300, SOBIC.002G225400, SOB…
GO:0034485	phosphatidylinositol-3,4,5-trisphosphate 5-phosphatase activity	4	3	0.41	0.00391	0.1698	F	Sobic.001G059900, Sobic.001G162700, Sobic.001G442500	SOBIC.001G059900, SOBIC.001G162700, SOBIC.001G442500
GO:0034594	phosphatidylinositol trisphosphate phosphatase activity	4	3	0.41	0.00391	0.1698	F	Sobic.001G059900, Sobic.001G162700, Sobic.001G442500	SOBIC.001G059900, SOBIC.001G162700, SOBIC.001G442500
GO:0004650	polygalacturonase activity	39	10	3.98	0.00473	0.2007	F	Sobic.001G045800, Sobic.001G525000, Sobic.003G153200, Sobic.003G223100, Sobic.003G232600, Sobic.004G028700, Sobic.005G204700, Sobic.006G212400, Sobic.009G243500, Sobic.010G005000	SOBIC.001G045800, SOBIC.001G525000, SOBIC.003G153200, SOBIC.003G223100, SOBIC.003G232600, SOBIC.004G028700, SOBIC.005G204700, SOBIC.006G212400, SOBIC.009G243500, SOBIC.010G005000
GO:0016746	transferase activity, transferring acyl groups	446	63	45.47	0.00478	0.2007	F	Sobic.001G038400, Sobic.001G093000, Sobic.001G144400, Sobic.001G221900, Sobic.001G247700, Sobic.001G250200, Sobic.001G271600, Sobic.001G273200, Sobic.001G495500, Sobic.002G128600, Sobic.002G179700, Sobic.002G308000, Sobic.002G324000, Sobic.002G362700, Sobic.002G374600, Sobic.003G068300, Sobic.003G082900, Sobic.003G105500, Sobic.003G178500, Sobic.003G178700, Sobic.003G211200, Sobic.003G360000, Sob…	SOBIC.001G038400, SOBIC.001G093000, SOBIC.001G144400, SOBIC.001G221900, SOBIC.001G247700, SOBIC.001G250200, SOBIC.001G271600, SOBIC.001G273200, SOBIC.001G495500, SOBIC.002G128600, SOBIC.002G179700, SOBIC.002G308000, SOBIC.002G324000, SOBIC.002G362700, SOBIC.002G374600, SOBIC.003G068300, SOBIC.003G082900, SOBIC.003G105500, SOBIC.003G178500, SOBIC.003G178700, SOBIC.003G211200, SOBIC.003G360000, SOB…
GO:0005088	Ras guanyl-nucleotide exchange factor activity	17	6	1.73	0.00511	0.211	F	Sobic.002G284100, Sobic.002G302800, Sobic.003G356600, Sobic.006G176400, Sobic.009G159600, Sobic.009G229900	SOBIC.002G284100, SOBIC.002G302800, SOBIC.003G356600, SOBIC.006G176400, SOBIC.009G159600, SOBIC.009G229900
GO:0004185	serine-type carboxypeptidase activity	66	14	6.73	0.00598	0.243	F	Sobic.001G353000, Sobic.002G401200, Sobic.003G062900, Sobic.003G154200, Sobic.003G345700, Sobic.004G010000, Sobic.004G329000, Sobic.004G335500, Sobic.005G105850, Sobic.005G129600, Sobic.005G186500, Sobic.006G058000, Sobic.006G153500, Sobic.008G163200	SOBIC.001G353000, SOBIC.002G401200, SOBIC.003G062900, SOBIC.003G154200, SOBIC.003G345700, SOBIC.004G010000, SOBIC.004G329000, SOBIC.004G335500, SOBIC.005G105850, SOBIC.005G129600, SOBIC.005G186500, SOBIC.006G058000, SOBIC.006G153500, SOBIC.008G163200
[truncated: 51 more rows]

## Sheet: Btx_allupreg
GO.ID	Term	Annotated	Count	Expected	p-value	q-value	Aspect	Genes	Origin input
[truncated: 309 more rows]

## Sheet: Btx_alldown
GO.ID	Term	Annotated	Count	Expected	p-value	q-value	Aspect	Genes	Origin input
[truncated: 552 more rows]
